# Supplementary material for: Taxonomic studies on the sac spider genus Clubiona (Araneae, Clubionidae) from Xishuangbanna Rainforest, China
Source: Zookeys. 2021 Apr 26;1034:1–163. doi: 10.3897/zookeys.1034.59413 (PMC8093189; doi:10.3897/zookeys.1034.59413)
Supplement: XML Treatment for Clubiona subrama [file zookeys.1034.59413-treatment17.xml]

<!DOCTYPE tp:taxon-treatment
  PUBLIC "-//TaxonX//DTD Taxonomic Treatment Publishing DTD v0 20100105//EN" "tax-treatment-NSO.dtd">
<tp:taxon-treatment xmlns:tp="http://www.plazi.org/taxpub"><tp:treatment-meta><kwd-group><label>Taxon classification</label><kwd><named-content xmlns:xlink="http://www.w3.org/1999/xlink" content-type="kingdom">Animalia</named-content></kwd><kwd><named-content xmlns:xlink="http://www.w3.org/1999/xlink" content-type="order">Araneae</named-content></kwd><kwd><named-content xmlns:xlink="http://www.w3.org/1999/xlink" content-type="family">Clubionidae</named-content></kwd></kwd-group><mixed-citation publication-type="journal"><person-group><name><surname>Zhang</surname><given-names>Jianshuang</given-names></name><name><surname>Yu</surname><given-names>Hao</given-names></name><name><surname>Li</surname><given-names>Shuqiang</given-names></name></person-group><article-title>Taxonomic studies on the sac spider genus <italic><tp:taxon-name><tp:taxon-name-part taxon-name-part-type="genus" reg="Clubiona">Clubiona</tp:taxon-name-part></tp:taxon-name></italic> (<tp:taxon-name><tp:taxon-name-part taxon-name-part-type="order">Araneae</tp:taxon-name-part></tp:taxon-name>, <tp:taxon-name><tp:taxon-name-part taxon-name-part-type="family">Clubionidae</tp:taxon-name-part></tp:taxon-name>) from Xishuangbanna Rainforest, China</article-title><source>Zookeys</source><day>26</day><month>4</month><year>2021</year><volume>1034</volume><fpage>1</fpage><lpage>163</lpage><pub-id pub-id-type="doi">10.3897/zookeys.1034.59413</pub-id></mixed-citation></tp:treatment-meta><tp:nomenclature><tp:taxon-name><object-id xmlns:xlink="http://www.w3.org/1999/xlink" content-type="arpha" xlink:type="simple">ADC9EC07-E2D8-5ECF-A1EA-FB4A45B34127</object-id>
              <tp:taxon-name-part taxon-name-part-type="genus" reg="Clubiona">Clubiona</tp:taxon-name-part>
              <tp:taxon-name-part taxon-name-part-type="species" reg="subrama">subrama</tp:taxon-name-part>
            </tp:taxon-name><tp:taxon-authority>Yu &amp; Li, 2019</tp:taxon-authority><xref ref-type="fig" rid="F53">Figs 53C</xref><xref ref-type="fig" rid="F63">, 63C</xref><xref ref-type="fig" rid="F73">, 73E</xref><xref ref-type="fig" rid="F81">, 81E</xref><xref ref-type="fig" rid="F89">, 89E</xref><tp:nomenclature-citation-list><tp:nomenclature-citation><tp:taxon-name>
                  <tp:taxon-name-part taxon-name-part-type="genus" reg="Clubiona">Clubiona</tp:taxon-name-part> <tp:taxon-name-part taxon-name-part-type="species" reg="subrama">subrama</tp:taxon-name-part></tp:taxon-name><comment>Yu &amp; Li, 2019a: 153, figs 3A–E, 4A–G (♂♀).</comment></tp:nomenclature-citation></tp:nomenclature-citation-list></tp:nomenclature><tp:treatment-sec sec-type="material" id="SECID0EWTFK"><title>Material examined.</title><p><bold><italic>Types</italic>.</bold> Holotype ♂ (<named-content xmlns:xlink="http://www.w3.org/1999/xlink" content-type="dwc:institutional_code" xlink:type="simple">IZCAS</named-content> Ar 34524), China: Yunnan Province: Xishuangbanna: Mengla County: Menglun Town: <abbrev xmlns:xlink="http://www.w3.org/1999/xlink" content-type="institution" xlink:title="Xishuangbanna Tropical Botanic Garden, Yunnan, China" id="ABBRID0EGUFK" xlink:type="simple">XTBG</abbrev>, Lvshilin Forest Park, limestone tropical seasonal rainforest, <named-content xmlns:xlink="http://www.w3.org/1999/xlink" content-type="dwc:verbatimCoordinates" xlink:type="simple"><named-content content-type="geo-json" specific-use="{&#34;type&#34;:&#34;Point&#34;,&#34;coordinates&#34;:[101.281633,21.911750]}" id="NCID0EOUFK" xlink:type="simple">21°54.705'N, 101°16.898'E</named-content></named-content>, ca. 656 m, 13.XI.2009, G. Tang and Z.Y. Yao leg. <bold><italic>Other material examined.</italic></bold> 1♀, <abbrev xmlns:xlink="http://www.w3.org/1999/xlink" content-type="institution" xlink:title="Xishuangbanna Tropical Botanic Garden, Yunnan, China" id="ABBRID0EWUFK" xlink:type="simple">XTBG</abbrev>, rubber <tp:taxon-name><tp:taxon-name-part taxon-name-part-type="genus" reg="Clubiona"/><tp:taxon-name-part taxon-name-part-type="species" reg="plantation">plantation</tp:taxon-name-part></tp:taxon-name>, <named-content xmlns:xlink="http://www.w3.org/1999/xlink" content-type="dwc:verbatimCoordinates" xlink:type="simple"><named-content content-type="geo-json" specific-use="{&#34;type&#34;:&#34;Point&#34;,&#34;coordinates&#34;:[101.272100,21.908300]}" id="NCID0EHVFK" xlink:type="simple">21°54.498'N, 101°16.326'E</named-content></named-content>, ca. 586 m, 29.II.2009, G. Zheng leg; 1♂ (YHCLU0083) and 1♀ (YHCLU0084), <abbrev xmlns:xlink="http://www.w3.org/1999/xlink" content-type="institution" xlink:title="Xishuangbanna Tropical Botanic Garden, Yunnan, China" id="ABBRID0EMVFK" xlink:type="simple">XTBG</abbrev>, Lvshilin Forest Park, evergreen forest, <named-content xmlns:xlink="http://www.w3.org/1999/xlink" content-type="dwc:verbatimCoordinates" xlink:type="simple"><named-content content-type="geo-json" specific-use="{&#34;type&#34;:&#34;Point&#34;,&#34;coordinates&#34;:[101.281000,21.909250]}" id="NCID0EUVFK" xlink:type="simple">21°54.555'N, 101°16.860'E</named-content></named-content>, ca. 616 m, 29.XI.2009, G. Tang and Z.Y. Yao leg.</p></tp:treatment-sec><tp:treatment-sec sec-type="diagnosis" id="SECID0EZVFK"><title>Diagnosis and description.</title><p>See <xref ref-type="bibr" rid="B73">Yu and Li (2019a)</xref>. Male palp as in Figs <xref ref-type="fig" rid="F53">53C</xref>, <xref ref-type="fig" rid="F63">63C</xref>, epigyne as in Figs <xref ref-type="fig" rid="F73">73E</xref>, <xref ref-type="fig" rid="F81">81E</xref>, <xref ref-type="fig" rid="F89">89E</xref>.</p></tp:treatment-sec><tp:treatment-sec sec-type="distribution" id="SECID0EXWFK"><title>Distribution.</title><p>Known only from Xishuangbanna.</p></tp:treatment-sec><tp:treatment-sec sec-type="Most similar species" id="SECID0E3WFK"><title>Most similar species.</title><p><italic><tp:taxon-name><tp:taxon-name-part taxon-name-part-type="genus" reg="Clubiona">Clubiona</tp:taxon-name-part> <tp:taxon-name-part taxon-name-part-type="species" reg="rama">rama</tp:taxon-name-part></tp:taxon-name></italic>.</p></tp:treatment-sec><tp:treatment-sec><!--Section generated to contain objects referenced in tp:taxon-treatment.--><fig id="F53" position="float" orientation="portrait"><object-id xmlns:xlink="http://www.w3.org/1999/xlink" content-type="doi" xlink:type="simple">10.3897/zookeys.1034.59413.figure53</object-id><object-id xmlns:xlink="http://www.w3.org/1999/xlink" content-type="arpha" xlink:type="simple">B5DFCF8F-BF91-5A0F-9017-4559E1A06244</object-id><label>Figure 53.</label><caption><p><italic><tp:taxon-name><tp:taxon-name-part taxon-name-part-type="genus" reg="Clubiona">Clubiona</tp:taxon-name-part></tp:taxon-name></italic> spp. of the <italic><tp:taxon-name><tp:taxon-name-part taxon-name-part-type="genus" reg="Clubiona">C.</tp:taxon-name-part> <tp:taxon-name-part taxon-name-part-type="species" reg="corticalis">corticalis</tp:taxon-name-part></tp:taxon-name></italic> group, male palp, ventral view <bold>A</bold><italic><tp:taxon-name><tp:taxon-name-part taxon-name-part-type="genus" reg="Clubiona">C.</tp:taxon-name-part> <tp:taxon-name-part taxon-name-part-type="species" reg="cochlearis">cochlearis</tp:taxon-name-part></tp:taxon-name></italic><bold>B</bold><italic><tp:taxon-name><tp:taxon-name-part taxon-name-part-type="genus" reg="Clubiona">C.</tp:taxon-name-part> <tp:taxon-name-part taxon-name-part-type="species" reg="rama">rama</tp:taxon-name-part></tp:taxon-name></italic><bold>C</bold><italic><tp:taxon-name><tp:taxon-name-part taxon-name-part-type="genus" reg="Clubiona">C.</tp:taxon-name-part> <tp:taxon-name-part taxon-name-part-type="species" reg="subrama">subrama</tp:taxon-name-part></tp:taxon-name></italic><bold>D</bold><italic><tp:taxon-name><tp:taxon-name-part taxon-name-part-type="genus" reg="Clubiona">C.</tp:taxon-name-part> <tp:taxon-name-part taxon-name-part-type="species" reg="zhigangi">zhigangi</tp:taxon-name-part></tp:taxon-name></italic> sp. nov., holotype. Abbreviations: C = conductor; E = embolus. Scale bars: 0.2 mm.</p></caption><graphic xmlns:xlink="http://www.w3.org/1999/xlink" xlink:href="zookeys-1034-001-g053.jpg" position="float" orientation="portrait" xlink:type="simple" id="oo_535462.jpg"><uri content-type="original_file" xlink:type="simple">https://binary.pensoft.net/fig/535462</uri></graphic></fig><fig id="F63" position="float" orientation="portrait"><object-id xmlns:xlink="http://www.w3.org/1999/xlink" content-type="doi" xlink:type="simple">10.3897/zookeys.1034.59413.figure63</object-id><object-id xmlns:xlink="http://www.w3.org/1999/xlink" content-type="arpha" xlink:type="simple">17BC863F-FC89-5113-BE75-D269943EC581</object-id><label>Figure 63.</label><caption><p><italic><tp:taxon-name><tp:taxon-name-part taxon-name-part-type="genus" reg="Clubiona">Clubiona</tp:taxon-name-part></tp:taxon-name></italic> spp. of the <italic><tp:taxon-name><tp:taxon-name-part taxon-name-part-type="genus" reg="Clubiona">C.</tp:taxon-name-part> <tp:taxon-name-part taxon-name-part-type="species" reg="corticalis">corticalis</tp:taxon-name-part></tp:taxon-name></italic> group, male palp, retrolateral view <bold>A</bold><italic><tp:taxon-name><tp:taxon-name-part taxon-name-part-type="genus" reg="Clubiona">C.</tp:taxon-name-part> <tp:taxon-name-part taxon-name-part-type="species" reg="cochlearis">cochlearis</tp:taxon-name-part></tp:taxon-name></italic><bold>B</bold><italic><tp:taxon-name><tp:taxon-name-part taxon-name-part-type="genus" reg="Clubiona">C.</tp:taxon-name-part> <tp:taxon-name-part taxon-name-part-type="species" reg="rama">rama</tp:taxon-name-part></tp:taxon-name></italic><bold>C</bold><italic><tp:taxon-name><tp:taxon-name-part taxon-name-part-type="genus" reg="Clubiona">C.</tp:taxon-name-part> <tp:taxon-name-part taxon-name-part-type="species" reg="subrama">subrama</tp:taxon-name-part></tp:taxon-name></italic><bold>D</bold><italic><tp:taxon-name><tp:taxon-name-part taxon-name-part-type="genus" reg="Clubiona">C.</tp:taxon-name-part> <tp:taxon-name-part taxon-name-part-type="species" reg="zhigangi">zhigangi</tp:taxon-name-part></tp:taxon-name></italic> sp. nov., holotype. Abbreviations: C = conductor; E = embolus; <abbrev xmlns:xlink="http://www.w3.org/1999/xlink" xlink:title="retrolateral tibial apophysis" id="ABBRID0EMIBO" xlink:type="simple">RTA</abbrev> = retrolateral tibial apophysis; <abbrev xmlns:xlink="http://www.w3.org/1999/xlink" xlink:title="ventral tibial apophysis" id="ABBRID0EQIBO" xlink:type="simple">VTA</abbrev> = ventral tibial apophysis. Scale bars: 0.2 mm.</p></caption><graphic xmlns:xlink="http://www.w3.org/1999/xlink" xlink:href="zookeys-1034-001-g063.jpg" position="float" orientation="portrait" xlink:type="simple" id="oo_535472.jpg"><uri content-type="original_file" xlink:type="simple">https://binary.pensoft.net/fig/535472</uri></graphic></fig><fig id="F73" position="float" orientation="portrait"><object-id xmlns:xlink="http://www.w3.org/1999/xlink" content-type="doi" xlink:type="simple">10.3897/zookeys.1034.59413.figure73</object-id><object-id xmlns:xlink="http://www.w3.org/1999/xlink" content-type="arpha" xlink:type="simple">4D2E8F5E-E87F-5B6F-88A9-6963B0A58537</object-id><label>Figure 73.</label><caption><p><italic><tp:taxon-name><tp:taxon-name-part taxon-name-part-type="genus" reg="Clubiona">Clubiona</tp:taxon-name-part></tp:taxon-name></italic> spp. of the <italic><tp:taxon-name><tp:taxon-name-part taxon-name-part-type="genus" reg="Clubiona">C.</tp:taxon-name-part> <tp:taxon-name-part taxon-name-part-type="species" reg="corticalis">corticalis</tp:taxon-name-part></tp:taxon-name></italic> group, epigyne, intact, ventral view <bold>A</bold><italic><tp:taxon-name><tp:taxon-name-part taxon-name-part-type="genus" reg="Clubiona">C.</tp:taxon-name-part> <tp:taxon-name-part taxon-name-part-type="species" reg="cochlearis">cochlearis</tp:taxon-name-part></tp:taxon-name></italic><bold>B</bold><italic><tp:taxon-name><tp:taxon-name-part taxon-name-part-type="genus" reg="Clubiona">C.</tp:taxon-name-part> <tp:taxon-name-part taxon-name-part-type="species" reg="dengpao">dengpao</tp:taxon-name-part></tp:taxon-name></italic> sp. nov., holotype <bold>C</bold><italic><tp:taxon-name><tp:taxon-name-part taxon-name-part-type="genus" reg="Clubiona">C.</tp:taxon-name-part> <tp:taxon-name-part taxon-name-part-type="species" reg="yejiei">yejiei</tp:taxon-name-part></tp:taxon-name></italic> sp. nov., holotype <bold>D</bold><italic><tp:taxon-name><tp:taxon-name-part taxon-name-part-type="genus" reg="Clubiona">C.</tp:taxon-name-part> <tp:taxon-name-part taxon-name-part-type="species" reg="tixing">tixing</tp:taxon-name-part></tp:taxon-name></italic> sp. nov., holotype <bold>E</bold><italic><tp:taxon-name><tp:taxon-name-part taxon-name-part-type="genus" reg="Clubiona">C.</tp:taxon-name-part> <tp:taxon-name-part taxon-name-part-type="species" reg="subrama">subrama</tp:taxon-name-part></tp:taxon-name></italic><bold>F</bold><italic><tp:taxon-name><tp:taxon-name-part taxon-name-part-type="genus" reg="Clubiona">C.</tp:taxon-name-part> <tp:taxon-name-part taxon-name-part-type="species" reg="zhigangi">zhigangi</tp:taxon-name-part></tp:taxon-name></italic> sp. nov., paratype. Abbreviations: A = atrium; <abbrev xmlns:xlink="http://www.w3.org/1999/xlink" xlink:title="atrial membrane" id="ABBRID0ELFCO" xlink:type="simple">AM</abbrev> = atrial membrane; <abbrev xmlns:xlink="http://www.w3.org/1999/xlink" xlink:title="copulatory opening" id="ABBRID0EPFCO" xlink:type="simple">CO</abbrev> = copulatory opening. Scale bars: 0.2 mm.</p></caption><graphic xmlns:xlink="http://www.w3.org/1999/xlink" xlink:href="zookeys-1034-001-g073.jpg" position="float" orientation="portrait" xlink:type="simple" id="oo_535482.jpg"><uri content-type="original_file" xlink:type="simple">https://binary.pensoft.net/fig/535482</uri></graphic></fig><fig id="F81" position="float" orientation="portrait"><object-id xmlns:xlink="http://www.w3.org/1999/xlink" content-type="doi" xlink:type="simple">10.3897/zookeys.1034.59413.figure81</object-id><object-id xmlns:xlink="http://www.w3.org/1999/xlink" content-type="arpha" xlink:type="simple">42DA2AF3-10AD-5062-A5DC-0AD0AA5C07DE</object-id><label>Figure 81.</label><caption><p><italic><tp:taxon-name><tp:taxon-name-part taxon-name-part-type="genus" reg="Clubiona">Clubiona</tp:taxon-name-part></tp:taxon-name></italic> spp. of the <italic><tp:taxon-name><tp:taxon-name-part taxon-name-part-type="genus" reg="Clubiona">C.</tp:taxon-name-part> <tp:taxon-name-part taxon-name-part-type="species" reg="corticalis">corticalis</tp:taxon-name-part></tp:taxon-name></italic> group, epigyne, cleared, ventral view <bold>A</bold><italic><tp:taxon-name><tp:taxon-name-part taxon-name-part-type="genus" reg="Clubiona">C.</tp:taxon-name-part> <tp:taxon-name-part taxon-name-part-type="species" reg="cochlearis">cochlearis</tp:taxon-name-part></tp:taxon-name></italic><bold>B</bold><italic><tp:taxon-name><tp:taxon-name-part taxon-name-part-type="genus" reg="Clubiona">C.</tp:taxon-name-part> <tp:taxon-name-part taxon-name-part-type="species" reg="dengpao">dengpao</tp:taxon-name-part></tp:taxon-name></italic> sp. nov., holotype <bold>C</bold><italic><tp:taxon-name><tp:taxon-name-part taxon-name-part-type="genus" reg="Clubiona">C.</tp:taxon-name-part> <tp:taxon-name-part taxon-name-part-type="species" reg="yejiei">yejiei</tp:taxon-name-part></tp:taxon-name></italic> sp. nov., holotype <bold>D</bold><italic><tp:taxon-name><tp:taxon-name-part taxon-name-part-type="genus" reg="Clubiona">C.</tp:taxon-name-part> <tp:taxon-name-part taxon-name-part-type="species" reg="tixing">tixing</tp:taxon-name-part></tp:taxon-name></italic> sp. nov., holotype <bold>E</bold><italic><tp:taxon-name><tp:taxon-name-part taxon-name-part-type="genus" reg="Clubiona">C.</tp:taxon-name-part> <tp:taxon-name-part taxon-name-part-type="species" reg="subrama">subrama</tp:taxon-name-part></tp:taxon-name></italic><bold>F</bold><italic><tp:taxon-name><tp:taxon-name-part taxon-name-part-type="genus" reg="Clubiona">C.</tp:taxon-name-part> <tp:taxon-name-part taxon-name-part-type="species" reg="zhigangi">zhigangi</tp:taxon-name-part></tp:taxon-name></italic> sp. nov., paratype. Abbreviations: A = atrium; <abbrev xmlns:xlink="http://www.w3.org/1999/xlink" xlink:title="atrial membrane" id="ABBRID0EUADO" xlink:type="simple">AM</abbrev> = atrial membrane; <abbrev xmlns:xlink="http://www.w3.org/1999/xlink" xlink:title="copulatory opening" id="ABBRID0EYADO" xlink:type="simple">CO</abbrev> = copulatory opening. Scale bars: 0.2 mm.</p></caption><graphic xmlns:xlink="http://www.w3.org/1999/xlink" xlink:href="zookeys-1034-001-g081.jpg" position="float" orientation="portrait" xlink:type="simple" id="oo_535490.jpg"><uri content-type="original_file" xlink:type="simple">https://binary.pensoft.net/fig/535490</uri></graphic></fig><fig id="F89" position="float" orientation="portrait"><object-id xmlns:xlink="http://www.w3.org/1999/xlink" content-type="doi" xlink:type="simple">10.3897/zookeys.1034.59413.figure89</object-id><object-id xmlns:xlink="http://www.w3.org/1999/xlink" content-type="arpha" xlink:type="simple">ABCAF5DD-6CE5-5BCA-8DE0-AEC5BB2D260C</object-id><label>Figure 89.</label><caption><p><italic><tp:taxon-name><tp:taxon-name-part taxon-name-part-type="genus" reg="Clubiona">Clubiona</tp:taxon-name-part></tp:taxon-name></italic> spp. of the <italic><tp:taxon-name><tp:taxon-name-part taxon-name-part-type="genus" reg="Clubiona">C.</tp:taxon-name-part> <tp:taxon-name-part taxon-name-part-type="species" reg="corticalis">corticalis</tp:taxon-name-part></tp:taxon-name></italic> group, vulva, cleared dorsal view <bold>A</bold><italic><tp:taxon-name><tp:taxon-name-part taxon-name-part-type="genus" reg="Clubiona">C.</tp:taxon-name-part> <tp:taxon-name-part taxon-name-part-type="species" reg="cochlearis">cochlearis</tp:taxon-name-part></tp:taxon-name></italic><bold>B</bold><italic><tp:taxon-name><tp:taxon-name-part taxon-name-part-type="genus" reg="Clubiona">C.</tp:taxon-name-part> <tp:taxon-name-part taxon-name-part-type="species" reg="dengpao">dengpao</tp:taxon-name-part></tp:taxon-name></italic> sp. nov., holotype <bold>C</bold><italic><tp:taxon-name><tp:taxon-name-part taxon-name-part-type="genus" reg="Clubiona">C.</tp:taxon-name-part> <tp:taxon-name-part taxon-name-part-type="species" reg="yejiei">yejiei</tp:taxon-name-part></tp:taxon-name></italic> sp. nov., holotype <bold>D</bold><italic><tp:taxon-name><tp:taxon-name-part taxon-name-part-type="genus" reg="Clubiona">C.</tp:taxon-name-part> <tp:taxon-name-part taxon-name-part-type="species" reg="tixing">tixing</tp:taxon-name-part></tp:taxon-name></italic> sp. nov., holotype <bold>E</bold><italic><tp:taxon-name><tp:taxon-name-part taxon-name-part-type="genus" reg="Clubiona">C.</tp:taxon-name-part> <tp:taxon-name-part taxon-name-part-type="species" reg="subrama">subrama</tp:taxon-name-part></tp:taxon-name></italic><bold>F</bold><italic><tp:taxon-name><tp:taxon-name-part taxon-name-part-type="genus" reg="Clubiona">C.</tp:taxon-name-part> <tp:taxon-name-part taxon-name-part-type="species" reg="zhigangi">zhigangi</tp:taxon-name-part></tp:taxon-name></italic> sp. nov., paratype. Abbreviations: <abbrev xmlns:xlink="http://www.w3.org/1999/xlink" xlink:title="bursa" id="ABBRID0E42DO" xlink:type="simple">BS</abbrev> = bursa; <abbrev xmlns:xlink="http://www.w3.org/1999/xlink" xlink:title="copulatory duct" id="ABBRID0EB3DO" xlink:type="simple">CD</abbrev> = copulatory duct; <abbrev xmlns:xlink="http://www.w3.org/1999/xlink" xlink:title="fertilisation duct" id="ABBRID0EF3DO" xlink:type="simple">FD</abbrev> = fertilisation duct; <abbrev xmlns:xlink="http://www.w3.org/1999/xlink" xlink:title="spermathecal head" id="ABBRID0EJ3DO" xlink:type="simple">SH</abbrev> = spermathecal head; <abbrev xmlns:xlink="http://www.w3.org/1999/xlink" xlink:title="spermatheca" id="ABBRID0EN3DO" xlink:type="simple">SP</abbrev> = spermatheca. Scale bars: 0.2 mm.</p></caption><graphic xmlns:xlink="http://www.w3.org/1999/xlink" xlink:href="zookeys-1034-001-g089.jpg" position="float" orientation="portrait" xlink:type="simple" id="oo_535498.jpg"><uri content-type="original_file" xlink:type="simple">https://binary.pensoft.net/fig/535498</uri></graphic></fig></tp:treatment-sec><ref-list><ref id="B73"><mixed-citation xmlns:xlink="http://www.w3.org/1999/xlink" xlink:type="simple"><person-group><name name-style="western"><surname>Yu</surname><given-names>H</given-names></name><name name-style="western"><surname>Li</surname><given-names>S</given-names></name></person-group> (<year>2019a</year>) <article-title>Eight new species of the genus <italic><tp:taxon-name><tp:taxon-name-part taxon-name-part-type="genus">Clubiona</tp:taxon-name-part></tp:taxon-name></italic> Latreille, 1804 from Xishuangbanna Rainforest, southwestern China (<tp:taxon-name><tp:taxon-name-part taxon-name-part-type="order">Araneae</tp:taxon-name-part></tp:taxon-name>, <tp:taxon-name><tp:taxon-name-part taxon-name-part-type="family">Clubionidae</tp:taxon-name-part></tp:taxon-name>).</article-title><source>Zootaxa</source><volume>4545</volume>(<issue>2</issue>): <fpage>151</fpage>–<lpage>178</lpage>. <ext-link xlink:type="simple" ext-link-type="doi" xlink:href="10.11646/zootaxa.4545.2.1">https://doi.org/10.11646/zootaxa.4545.2.1</ext-link></mixed-citation></ref></ref-list></tp:taxon-treatment>
