# Supplementary material for: Taxonomic studies on the sac spider genus Clubiona (Araneae, Clubionidae) from Xishuangbanna Rainforest, China
Source: Zookeys. 2021 Apr 26;1034:1–163. doi: 10.3897/zookeys.1034.59413 (PMC8093189; doi:10.3897/zookeys.1034.59413)
Supplement: XML Treatment for Clubiona zhaoi [file zookeys.1034.59413-treatment24.xml]

<!DOCTYPE tp:taxon-treatment
  PUBLIC "-//TaxonX//DTD Taxonomic Treatment Publishing DTD v0 20100105//EN" "tax-treatment-NSO.dtd">
<tp:taxon-treatment xmlns:tp="http://www.plazi.org/taxpub"><tp:treatment-meta><kwd-group><label>Taxon classification</label><kwd><named-content xmlns:xlink="http://www.w3.org/1999/xlink" content-type="kingdom">Animalia</named-content></kwd><kwd><named-content xmlns:xlink="http://www.w3.org/1999/xlink" content-type="order">Araneae</named-content></kwd><kwd><named-content xmlns:xlink="http://www.w3.org/1999/xlink" content-type="family">Clubionidae</named-content></kwd></kwd-group><mixed-citation publication-type="journal"><person-group><name><surname>Zhang</surname><given-names>Jianshuang</given-names></name><name><surname>Yu</surname><given-names>Hao</given-names></name><name><surname>Li</surname><given-names>Shuqiang</given-names></name></person-group><article-title>Taxonomic studies on the sac spider genus <italic><tp:taxon-name><tp:taxon-name-part taxon-name-part-type="genus" reg="Clubiona">Clubiona</tp:taxon-name-part></tp:taxon-name></italic> (<tp:taxon-name><tp:taxon-name-part taxon-name-part-type="order">Araneae</tp:taxon-name-part></tp:taxon-name>, <tp:taxon-name><tp:taxon-name-part taxon-name-part-type="family">Clubionidae</tp:taxon-name-part></tp:taxon-name>) from Xishuangbanna Rainforest, China</article-title><source>Zookeys</source><day>26</day><month>4</month><year>2021</year><volume>1034</volume><fpage>1</fpage><lpage>163</lpage><pub-id pub-id-type="doi">10.3897/zookeys.1034.59413</pub-id></mixed-citation></tp:treatment-meta><tp:nomenclature><tp:taxon-name><object-id xmlns:xlink="http://www.w3.org/1999/xlink" content-type="arpha" xlink:type="simple">6809F123-0C64-50E7-B3E1-C21BD9DE7F71</object-id>
              <tp:taxon-name-part taxon-name-part-type="genus" reg="Clubiona">Clubiona</tp:taxon-name-part>
              <tp:taxon-name-part taxon-name-part-type="species" reg="zhaoi">zhaoi</tp:taxon-name-part>
              <object-id xmlns:xlink="http://www.w3.org/1999/xlink" content-type="zoobank" xlink:type="simple">http://zoobank.org/DB382D68-B622-49C7-A799-773EDB02E05E</object-id>
            </tp:taxon-name><tp:taxon-authority>Yu &amp; Li</tp:taxon-authority><tp:taxon-status xmlns:xlink="http://www.w3.org/1999/xlink" xlink:type="simple">sp. nov.</tp:taxon-status><xref ref-type="fig" rid="F24">Figs 24</xref><xref ref-type="fig" rid="F74">, 74B</xref><xref ref-type="fig" rid="F82">, 82B</xref><xref ref-type="fig" rid="F90">, 90B</xref></tp:nomenclature><tp:treatment-sec sec-type="Holotype" id="SECID0EIVHK"><title>Holotype.</title><p>♀ (<named-content xmlns:xlink="http://www.w3.org/1999/xlink" content-type="dwc:institutional_code" xlink:type="simple">IZCAS</named-content>-Ar 34755), China, Yunnan Province: Xishuangbanna: Mengla County: Xiaolongha Village: biodiversity preservation corridor, <named-content xmlns:xlink="http://www.w3.org/1999/xlink" content-type="dwc:verbatimCoordinates" xlink:type="simple"><named-content content-type="geo-json" specific-use="{&#34;type&#34;:&#34;Point&#34;,&#34;coordinates&#34;:[101.631333,21.413300]}" id="NCID0EWVHK" xlink:type="simple">21°24.798'N, 101°37.880'E</named-content></named-content>, ca. 693 m, 28.VI.2012, Q.Y. Zhao and C.X. Gao leg. <bold><italic>Other material examined.</italic></bold> 1♀ (YHCLU0086), same locality, same time, and same collectors as holotype, <named-content xmlns:xlink="http://www.w3.org/1999/xlink" content-type="dwc:verbatimCoordinates" xlink:type="simple"><named-content content-type="geo-json" specific-use="{&#34;type&#34;:&#34;Point&#34;,&#34;coordinates&#34;:[101.630450,21.406800]}" id="NCID0EBWHK" xlink:type="simple">21°24.408'N, 101°37.827'E</named-content></named-content>, ca. 662 m.</p></tp:treatment-sec><tp:treatment-sec sec-type="etymology" id="SECID0EGWHK"><title>Etymology.</title><p>The specific name is a patronym after Qingyuan Zhao (Beijing City, China), collector of several specimens examined in this study.</p></tp:treatment-sec><tp:treatment-sec sec-type="diagnosis" id="SECID0ELWHK"><title>Diagnosis.</title><p>Females of the new species are easily distinguished from others in the species group, with the exception for <italic><tp:taxon-name><tp:taxon-name-part taxon-name-part-type="genus" reg="Clubiona">C.</tp:taxon-name-part> <tp:taxon-name-part taxon-name-part-type="species" reg="altissimoides">altissimoides</tp:taxon-name-part></tp:taxon-name></italic> (<xref ref-type="bibr" rid="B27">Liu et al. 2007</xref>: 65, figs 6, 7), by the similarly shaped atria and the general shape of the endogyne. <italic><tp:taxon-name><tp:taxon-name-part taxon-name-part-type="genus" reg="Clubiona">Clubiona</tp:taxon-name-part> <tp:taxon-name-part taxon-name-part-type="species" reg="zhaoi">zhaoi</tp:taxon-name-part></tp:taxon-name></italic> sp. nov. can be separated from <italic><tp:taxon-name><tp:taxon-name-part taxon-name-part-type="genus" reg="Clubiona">C.</tp:taxon-name-part> <tp:taxon-name-part taxon-name-part-type="species" reg="altissimoides">altissimoides</tp:taxon-name-part></tp:taxon-name></italic> by the copulatory openings located at the anterior atrial margins (Figs <xref ref-type="fig" rid="F24">24A–C</xref>, <xref ref-type="fig" rid="F74">74B</xref>, <xref ref-type="fig" rid="F82">82B</xref>) (vs. located at the underside of the atrium; <xref ref-type="bibr" rid="B27">Liu et al. 2007</xref>: fig. 6) and by having the spermathecae distinctly smaller than the bursae (Figs <xref ref-type="fig" rid="F24">24D, E</xref>, <xref ref-type="fig" rid="F90">90B</xref>) (vs. larger; <xref ref-type="bibr" rid="B27">Liu et al. 2007</xref>: fig. 7).</p></tp:treatment-sec><tp:treatment-sec sec-type="description" id="SECID0ESYHK"><title>Description.</title><p><bold>Female.</bold> Holotype (Fig. <xref ref-type="fig" rid="F24">24F, G</xref>): Total length 5.82; carapace 2.80 long, 1.98 wide; opisthosoma 3.02 long, 1.65 wide. Carapace light brown except dark brown ocular area, without distinct pattern; fovea dark; cephalic region distinctly narrowed, cervical groove distinct, radial grooves inconspicuous; tegument smooth, clothed with short, fine setae. Eyes: <abbrev xmlns:xlink="http://www.w3.org/1999/xlink" xlink:title="anterior eye row" id="ABBRID0E5YHK" xlink:type="simple">AER</abbrev> slightly recurved, <abbrev xmlns:xlink="http://www.w3.org/1999/xlink" xlink:title="posterior eye row" id="ABBRID0ECZHK" xlink:type="simple">PER</abbrev> slightly wider than <abbrev xmlns:xlink="http://www.w3.org/1999/xlink" xlink:title="anterior eye row" id="ABBRID0EGZHK" xlink:type="simple">AER</abbrev>, almost straight in dorsal view. Eye sizes and interdistances: <abbrev xmlns:xlink="http://www.w3.org/1999/xlink" xlink:title="anterior median eyes" id="ABBRID0EKZHK" xlink:type="simple">AME</abbrev> 0.11, <abbrev xmlns:xlink="http://www.w3.org/1999/xlink" xlink:title="anterior lateral eyes" id="ABBRID0EOZHK" xlink:type="simple">ALE</abbrev> 0.15, <abbrev xmlns:xlink="http://www.w3.org/1999/xlink" xlink:title="posterior median eyes" id="ABBRID0ESZHK" xlink:type="simple">PME</abbrev> 0.12, <abbrev xmlns:xlink="http://www.w3.org/1999/xlink" xlink:title="posterior lateral eyes" id="ABBRID0EWZHK" xlink:type="simple">PLE</abbrev> 0.08, <abbrev xmlns:xlink="http://www.w3.org/1999/xlink" xlink:title="anterior median eyes" id="ABBRID0E1ZHK" xlink:type="simple">AME</abbrev>–<abbrev xmlns:xlink="http://www.w3.org/1999/xlink" xlink:title="anterior median eyes" id="ABBRID0E5ZHK" xlink:type="simple">AME</abbrev> 0.11, <abbrev xmlns:xlink="http://www.w3.org/1999/xlink" xlink:title="anterior median eyes" id="ABBRID0EC1HK" xlink:type="simple">AME</abbrev>–<abbrev xmlns:xlink="http://www.w3.org/1999/xlink" xlink:title="anterior lateral eyes" id="ABBRID0EG1HK" xlink:type="simple">ALE</abbrev> 0.08, <abbrev xmlns:xlink="http://www.w3.org/1999/xlink" xlink:title="posterior median eyes" id="ABBRID0EK1HK" xlink:type="simple">PME</abbrev>–<abbrev xmlns:xlink="http://www.w3.org/1999/xlink" xlink:title="posterior median eyes" id="ABBRID0EO1HK" xlink:type="simple">PME</abbrev> 0.32, <abbrev xmlns:xlink="http://www.w3.org/1999/xlink" xlink:title="posterior median eyes" id="ABBRID0ES1HK" xlink:type="simple">PME</abbrev>–<abbrev xmlns:xlink="http://www.w3.org/1999/xlink" xlink:title="posterior lateral eyes" id="ABBRID0EW1HK" xlink:type="simple">PLE</abbrev> 0.19, <abbrev xmlns:xlink="http://www.w3.org/1999/xlink" xlink:title="length of MOQ" id="ABBRID0E11HK" xlink:type="simple">MOQL</abbrev> 0.39, <abbrev xmlns:xlink="http://www.w3.org/1999/xlink" xlink:title="MOQ anterior width" id="ABBRID0E51HK" xlink:type="simple">MOQA</abbrev> 0.37, <abbrev xmlns:xlink="http://www.w3.org/1999/xlink" xlink:title="MOQ posterior width" id="ABBRID0EC2HK" xlink:type="simple">MOQP</abbrev> 0.59. Chelicerae robust and brownish red, both margins with four teeth. Sternum yellowish brown, 1.38 long, 0.95 wide. Labium and endites coloured as carapace. Legs yellowish, without distinct markings. Leg measurements: I – (1.58, –, –, –), II 6.60 (1.89, 2.52, 1.38, 0.81), III 5.29 (1.64, 1.69, 1.43, 0.53), IV – (–, –, 1.17, –). Abdomen long, oval, dorsally grey with dense setae and a lengthwise white heart mark, reaching posterior half; with a pair of muscle depressions located at distal part of heart mark; venter off-white.</p><p>Epigyne (Figs <xref ref-type="fig" rid="F24">24A–E</xref>, <xref ref-type="fig" rid="F74">74B</xref>, <xref ref-type="fig" rid="F82">82B</xref>, <xref ref-type="fig" rid="F90">90B</xref>). Epigynal plate nearly as broad as long, spermathecae and bursae indistinctly visible through integument. Atrium small, ca. 1/4 of epigyne width, with M-shaped anterior margin (or hood), without posterior margin. Copulatory openings small but distinct, circular, located on anterior part of atrium. Copulatory ducts indistinct. Spermathecae consisting of fan-shaped proximal part and convoluted distal part, with small fertilisation ducts terminally; the two spermathecae separated by 0.8 diameters. Bursae oval, close together, ca. 1.4 × longer than wide, surface translucent and wrinkled.</p><p><bold>Male.</bold> Unknown.</p></tp:treatment-sec><tp:treatment-sec sec-type="distribution" id="SECID0E32HK"><title>Distribution.</title><p>Known only from the type locality, Xishuangbanna, Yunnan, China.</p></tp:treatment-sec><tp:treatment-sec><!--Section generated to contain objects referenced in tp:taxon-treatment.--><fig id="F24" position="float" orientation="portrait"><object-id xmlns:xlink="http://www.w3.org/1999/xlink" content-type="doi" xlink:type="simple">10.3897/zookeys.1034.59413.figure24</object-id><object-id xmlns:xlink="http://www.w3.org/1999/xlink" content-type="arpha" xlink:type="simple">220D8D98-A8AE-52F8-8D5A-6D8B87ED18AF</object-id><label>Figure 24.</label><caption><p>Holotype female of <italic><tp:taxon-name><tp:taxon-name-part taxon-name-part-type="genus" reg="Clubiona">Clubiona</tp:taxon-name-part> <tp:taxon-name-part taxon-name-part-type="species" reg="zhaoi">zhaoi</tp:taxon-name-part></tp:taxon-name></italic> sp. nov., epigyne (<bold>A–E</bold>) and habitus (<bold>F, G</bold>) <bold>A</bold> intact, ventral view <bold>B</bold> cleared, ventral view <bold>C</bold> cleared, ventral view <bold>D</bold> cleared, dorsal view <bold>E</bold> cleared, dorsal view <bold>F</bold> dorsal view <bold>G</bold> ventral view. Abbreviations: A = atrium; <abbrev xmlns:xlink="http://www.w3.org/1999/xlink" xlink:title="bursa" id="ABBRID0EDUOM" xlink:type="simple">BS</abbrev> = bursa; <abbrev xmlns:xlink="http://www.w3.org/1999/xlink" xlink:title="copulatory opening" id="ABBRID0EHUOM" xlink:type="simple">CO</abbrev> = copulatory opening; <abbrev xmlns:xlink="http://www.w3.org/1999/xlink" xlink:title="fertilisation duct" id="ABBRID0ELUOM" xlink:type="simple">FD</abbrev> = fertilisation duct; <abbrev xmlns:xlink="http://www.w3.org/1999/xlink" xlink:title="spermatheca" id="ABBRID0EPUOM" xlink:type="simple">SP</abbrev> = spermatheca. Scale bars: 0.2 mm (equal for <bold>A–E</bold>); 1 mm (equal for <bold>F</bold>, <bold>G</bold>).</p></caption><graphic xmlns:xlink="http://www.w3.org/1999/xlink" xlink:href="zookeys-1034-001-g024.jpg" position="float" orientation="portrait" xlink:type="simple" id="oo_535433.jpg"><uri content-type="original_file" xlink:type="simple">https://binary.pensoft.net/fig/535433</uri></graphic></fig><fig id="F74" position="float" orientation="portrait"><object-id xmlns:xlink="http://www.w3.org/1999/xlink" content-type="doi" xlink:type="simple">10.3897/zookeys.1034.59413.figure74</object-id><object-id xmlns:xlink="http://www.w3.org/1999/xlink" content-type="arpha" xlink:type="simple">18B3BBD6-0A5B-54C3-91AB-59E872769DBE</object-id><label>Figure 74.</label><caption><p><italic><tp:taxon-name><tp:taxon-name-part taxon-name-part-type="genus" reg="Clubiona">Clubiona</tp:taxon-name-part></tp:taxon-name></italic> spp. of the <italic><tp:taxon-name><tp:taxon-name-part taxon-name-part-type="genus" reg="Clubiona">C.</tp:taxon-name-part> <tp:taxon-name-part taxon-name-part-type="species" reg="corticalis">corticalis</tp:taxon-name-part></tp:taxon-name></italic> group, epigyne, intact, ventral view <bold>A</bold><italic><tp:taxon-name><tp:taxon-name-part taxon-name-part-type="genus" reg="Clubiona">C.</tp:taxon-name-part> <tp:taxon-name-part taxon-name-part-type="species" reg="xiaokong">xiaokong</tp:taxon-name-part></tp:taxon-name></italic> sp. nov., holotype <bold>B</bold><italic><tp:taxon-name><tp:taxon-name-part taxon-name-part-type="genus" reg="Clubiona">C.</tp:taxon-name-part> <tp:taxon-name-part taxon-name-part-type="species" reg="zhaoi">zhaoi</tp:taxon-name-part></tp:taxon-name></italic> sp. nov., holotype <bold>C</bold><italic><tp:taxon-name><tp:taxon-name-part taxon-name-part-type="genus" reg="Clubiona">C.</tp:taxon-name-part> <tp:taxon-name-part taxon-name-part-type="species" reg="kai">kai</tp:taxon-name-part></tp:taxon-name></italic><bold>D</bold><italic><tp:taxon-name><tp:taxon-name-part taxon-name-part-type="genus" reg="Clubiona">C.</tp:taxon-name-part> <tp:taxon-name-part taxon-name-part-type="species" reg="tiane">tiane</tp:taxon-name-part></tp:taxon-name></italic><bold>E</bold><italic><tp:taxon-name><tp:taxon-name-part taxon-name-part-type="genus" reg="Clubiona">C.</tp:taxon-name-part> <tp:taxon-name-part taxon-name-part-type="species" reg="didentata">didentata</tp:taxon-name-part></tp:taxon-name></italic><bold>F</bold><italic><tp:taxon-name><tp:taxon-name-part taxon-name-part-type="genus" reg="Clubiona">C.</tp:taxon-name-part> <tp:taxon-name-part taxon-name-part-type="species" reg="subdidentata">subdidentata</tp:taxon-name-part></tp:taxon-name></italic> sp. nov., holotype. Abbreviations: A = atrium; <abbrev xmlns:xlink="http://www.w3.org/1999/xlink" xlink:title="atrial membrane" id="ABBRID0EAJCO" xlink:type="simple">AM</abbrev> = atrial membrane; <abbrev xmlns:xlink="http://www.w3.org/1999/xlink" xlink:title="copulatory opening" id="ABBRID0EEJCO" xlink:type="simple">CO</abbrev> = copulatory opening. Scale bars: 0.2 mm.</p></caption><graphic xmlns:xlink="http://www.w3.org/1999/xlink" xlink:href="zookeys-1034-001-g074.jpg" position="float" orientation="portrait" xlink:type="simple" id="oo_535483.jpg"><uri content-type="original_file" xlink:type="simple">https://binary.pensoft.net/fig/535483</uri></graphic></fig><fig id="F82" position="float" orientation="portrait"><object-id xmlns:xlink="http://www.w3.org/1999/xlink" content-type="doi" xlink:type="simple">10.3897/zookeys.1034.59413.figure82</object-id><object-id xmlns:xlink="http://www.w3.org/1999/xlink" content-type="arpha" xlink:type="simple">F99EF7B4-DDF3-5350-801A-EF8D60D30CD1</object-id><label>Figure 82.</label><caption><p><italic><tp:taxon-name><tp:taxon-name-part taxon-name-part-type="genus" reg="Clubiona">Clubiona</tp:taxon-name-part></tp:taxon-name></italic> spp. of the <italic><tp:taxon-name><tp:taxon-name-part taxon-name-part-type="genus" reg="Clubiona">C.</tp:taxon-name-part> <tp:taxon-name-part taxon-name-part-type="species" reg="corticalis">corticalis</tp:taxon-name-part></tp:taxon-name></italic> group, epigyne, cleared, ventral view <bold>A</bold><italic><tp:taxon-name><tp:taxon-name-part taxon-name-part-type="genus" reg="Clubiona">C.</tp:taxon-name-part> <tp:taxon-name-part taxon-name-part-type="species" reg="xiaokong">xiaokong</tp:taxon-name-part></tp:taxon-name></italic> sp. nov., holotype <bold>B</bold><italic><tp:taxon-name><tp:taxon-name-part taxon-name-part-type="genus" reg="Clubiona">C.</tp:taxon-name-part> <tp:taxon-name-part taxon-name-part-type="species" reg="zhaoi">zhaoi</tp:taxon-name-part></tp:taxon-name></italic> sp. nov., holotype <bold>C</bold><italic><tp:taxon-name><tp:taxon-name-part taxon-name-part-type="genus" reg="Clubiona">C.</tp:taxon-name-part> <tp:taxon-name-part taxon-name-part-type="species" reg="kai">kai</tp:taxon-name-part></tp:taxon-name></italic><bold>D</bold><italic><tp:taxon-name><tp:taxon-name-part taxon-name-part-type="genus" reg="Clubiona">C.</tp:taxon-name-part> <tp:taxon-name-part taxon-name-part-type="species" reg="tiane">tiane</tp:taxon-name-part></tp:taxon-name></italic><bold>E</bold><italic><tp:taxon-name><tp:taxon-name-part taxon-name-part-type="genus" reg="Clubiona">C.</tp:taxon-name-part> <tp:taxon-name-part taxon-name-part-type="species" reg="didentata">didentata</tp:taxon-name-part></tp:taxon-name></italic><bold>F</bold><italic><tp:taxon-name><tp:taxon-name-part taxon-name-part-type="genus" reg="Clubiona">C.</tp:taxon-name-part> <tp:taxon-name-part taxon-name-part-type="species" reg="subdidentata">subdidentata</tp:taxon-name-part></tp:taxon-name></italic> sp. nov., holotype. Abbreviations: A = atrium; <abbrev xmlns:xlink="http://www.w3.org/1999/xlink" xlink:title="atrial membrane" id="ABBRID0EJEDO" xlink:type="simple">AM</abbrev> = atrial membrane; <abbrev xmlns:xlink="http://www.w3.org/1999/xlink" xlink:title="copulatory opening" id="ABBRID0ENEDO" xlink:type="simple">CO</abbrev> = copulatory opening. Scale bars: 0.2 mm.</p></caption><graphic xmlns:xlink="http://www.w3.org/1999/xlink" xlink:href="zookeys-1034-001-g082.jpg" position="float" orientation="portrait" xlink:type="simple" id="oo_535491.jpg"><uri content-type="original_file" xlink:type="simple">https://binary.pensoft.net/fig/535491</uri></graphic></fig><fig id="F90" position="float" orientation="portrait"><object-id xmlns:xlink="http://www.w3.org/1999/xlink" content-type="doi" xlink:type="simple">10.3897/zookeys.1034.59413.figure90</object-id><object-id xmlns:xlink="http://www.w3.org/1999/xlink" content-type="arpha" xlink:type="simple">34466759-31E7-553D-B1F0-396D5225ED1C</object-id><label>Figure 90.</label><caption><p><italic><tp:taxon-name><tp:taxon-name-part taxon-name-part-type="genus" reg="Clubiona">Clubiona</tp:taxon-name-part></tp:taxon-name></italic> spp. of the <italic><tp:taxon-name><tp:taxon-name-part taxon-name-part-type="genus" reg="Clubiona">C.</tp:taxon-name-part> <tp:taxon-name-part taxon-name-part-type="species" reg="corticalis">corticalis</tp:taxon-name-part></tp:taxon-name></italic> group, vulva, cleared, dorsal view <bold>A</bold><italic><tp:taxon-name><tp:taxon-name-part taxon-name-part-type="genus" reg="Clubiona">C.</tp:taxon-name-part> <tp:taxon-name-part taxon-name-part-type="species" reg="xiaokong">xiaokong</tp:taxon-name-part></tp:taxon-name></italic> sp. nov., holotype <bold>B</bold><italic><tp:taxon-name><tp:taxon-name-part taxon-name-part-type="genus" reg="Clubiona">C.</tp:taxon-name-part> <tp:taxon-name-part taxon-name-part-type="species" reg="zhaoi">zhaoi</tp:taxon-name-part></tp:taxon-name></italic> sp. nov., holotype <bold>C</bold><italic><tp:taxon-name><tp:taxon-name-part taxon-name-part-type="genus" reg="Clubiona">C.</tp:taxon-name-part> <tp:taxon-name-part taxon-name-part-type="species" reg="kai">kai</tp:taxon-name-part></tp:taxon-name></italic><bold>D</bold><italic><tp:taxon-name><tp:taxon-name-part taxon-name-part-type="genus" reg="Clubiona">C.</tp:taxon-name-part> <tp:taxon-name-part taxon-name-part-type="species" reg="tiane">tiane</tp:taxon-name-part></tp:taxon-name></italic><bold>E</bold><italic><tp:taxon-name><tp:taxon-name-part taxon-name-part-type="genus" reg="Clubiona">C.</tp:taxon-name-part> <tp:taxon-name-part taxon-name-part-type="species" reg="didentata">didentata</tp:taxon-name-part></tp:taxon-name></italic><bold>F</bold><italic><tp:taxon-name><tp:taxon-name-part taxon-name-part-type="genus" reg="Clubiona">C.</tp:taxon-name-part> <tp:taxon-name-part taxon-name-part-type="species" reg="subdidentata">subdidentata</tp:taxon-name-part></tp:taxon-name></italic> sp. nov., holotype. Abbreviations: <abbrev xmlns:xlink="http://www.w3.org/1999/xlink" xlink:title="bursa" id="ABBRID0E56DO" xlink:type="simple">BS</abbrev> = bursa; <abbrev xmlns:xlink="http://www.w3.org/1999/xlink" xlink:title="copulatory duct" id="ABBRID0ECAEO" xlink:type="simple">CD</abbrev> = copulatory duct; <abbrev xmlns:xlink="http://www.w3.org/1999/xlink" xlink:title="fertilisation duct" id="ABBRID0EGAEO" xlink:type="simple">FD</abbrev> = fertilisation duct; <abbrev xmlns:xlink="http://www.w3.org/1999/xlink" xlink:title="spermathecal head" id="ABBRID0EKAEO" xlink:type="simple">SH</abbrev> = spermathecal head; <abbrev xmlns:xlink="http://www.w3.org/1999/xlink" xlink:title="spermatheca" id="ABBRID0EOAEO" xlink:type="simple">SP</abbrev> = spermatheca. Scale bars: 0.2 mm.</p></caption><graphic xmlns:xlink="http://www.w3.org/1999/xlink" xlink:href="zookeys-1034-001-g090.jpg" position="float" orientation="portrait" xlink:type="simple" id="oo_535499.jpg"><uri content-type="original_file" xlink:type="simple">https://binary.pensoft.net/fig/535499</uri></graphic></fig></tp:treatment-sec><ref-list><ref id="B27"><mixed-citation xmlns:xlink="http://www.w3.org/1999/xlink" xlink:type="simple"><person-group><name name-style="western"><surname>Liu</surname><given-names>P</given-names></name><name name-style="western"><surname>Yan</surname><given-names>HM</given-names></name><name name-style="western"><surname>Griswold</surname><given-names>C</given-names></name><name name-style="western"><surname>Ubick</surname><given-names>D</given-names></name></person-group> (<year>2007</year>) <article-title>Three new species of the genus <italic><tp:taxon-name><tp:taxon-name-part taxon-name-part-type="genus">Clubiona</tp:taxon-name-part></tp:taxon-name></italic> from China (<tp:taxon-name><tp:taxon-name-part taxon-name-part-type="order">Araneae</tp:taxon-name-part></tp:taxon-name>: <tp:taxon-name><tp:taxon-name-part taxon-name-part-type="family">Clubionidae</tp:taxon-name-part></tp:taxon-name>).</article-title><source>Zootaxa</source><volume>1456</volume>: <fpage>63</fpage>–<lpage>68</lpage>. <ext-link xlink:type="simple" ext-link-type="doi" xlink:href="10.11646/zootaxa.1456.1.3">https://doi.org/10.11646/zootaxa.1456.1.3</ext-link></mixed-citation></ref></ref-list></tp:taxon-treatment>
