# Supplementary material for: Taxonomic studies on the sac spider genus Clubiona (Araneae, Clubionidae) from Xishuangbanna Rainforest, China
Source: Zookeys. 2021 Apr 26;1034:1–163. doi: 10.3897/zookeys.1034.59413 (PMC8093189; doi:10.3897/zookeys.1034.59413)
Supplement: XML Treatment for Clubiona mii [file zookeys.1034.59413-treatment28.xml]

<!DOCTYPE tp:taxon-treatment
  PUBLIC "-//TaxonX//DTD Taxonomic Treatment Publishing DTD v0 20100105//EN" "tax-treatment-NSO.dtd">
<tp:taxon-treatment xmlns:tp="http://www.plazi.org/taxpub"><tp:treatment-meta><kwd-group><label>Taxon classification</label><kwd><named-content xmlns:xlink="http://www.w3.org/1999/xlink" content-type="kingdom">Animalia</named-content></kwd><kwd><named-content xmlns:xlink="http://www.w3.org/1999/xlink" content-type="order">Araneae</named-content></kwd><kwd><named-content xmlns:xlink="http://www.w3.org/1999/xlink" content-type="family">Clubionidae</named-content></kwd></kwd-group><mixed-citation publication-type="journal"><person-group><name><surname>Zhang</surname><given-names>Jianshuang</given-names></name><name><surname>Yu</surname><given-names>Hao</given-names></name><name><surname>Li</surname><given-names>Shuqiang</given-names></name></person-group><article-title>Taxonomic studies on the sac spider genus <italic><tp:taxon-name><tp:taxon-name-part taxon-name-part-type="genus" reg="Clubiona">Clubiona</tp:taxon-name-part></tp:taxon-name></italic> (<tp:taxon-name><tp:taxon-name-part taxon-name-part-type="order">Araneae</tp:taxon-name-part></tp:taxon-name>, <tp:taxon-name><tp:taxon-name-part taxon-name-part-type="family">Clubionidae</tp:taxon-name-part></tp:taxon-name>) from Xishuangbanna Rainforest, China</article-title><source>Zookeys</source><day>26</day><month>4</month><year>2021</year><volume>1034</volume><fpage>1</fpage><lpage>163</lpage><pub-id pub-id-type="doi">10.3897/zookeys.1034.59413</pub-id></mixed-citation></tp:treatment-meta><tp:nomenclature><tp:taxon-name><object-id xmlns:xlink="http://www.w3.org/1999/xlink" content-type="arpha" xlink:type="simple">862FA171-CCCC-5B61-AA6B-EE79FBFE1F51</object-id>
              <tp:taxon-name-part taxon-name-part-type="genus" reg="Clubiona">Clubiona</tp:taxon-name-part>
              <tp:taxon-name-part taxon-name-part-type="species" reg="mii">mii</tp:taxon-name-part>
              <object-id xmlns:xlink="http://www.w3.org/1999/xlink" content-type="zoobank" xlink:type="simple">http://zoobank.org/3C857D44-FF2D-4C7B-B459-4B83F0AB2361</object-id>
            </tp:taxon-name><tp:taxon-authority>Yu &amp; Li</tp:taxon-authority><tp:taxon-status xmlns:xlink="http://www.w3.org/1999/xlink" xlink:type="simple">sp. nov.</tp:taxon-status><xref ref-type="fig" rid="F27">Figs 27</xref><xref ref-type="fig" rid="F77">, 77A</xref><xref ref-type="fig" rid="F85">, 85A</xref><xref ref-type="fig" rid="F93">, 93A</xref></tp:nomenclature><tp:treatment-sec sec-type="Holotype" id="SECID0EJ6BM"><title>Holotype</title><p>♀ (<named-content xmlns:xlink="http://www.w3.org/1999/xlink" content-type="dwc:institutional_code" xlink:type="simple">IZCAS</named-content>-Ar 34758, YHCLU0065), China, Yunnan Province: Xishuangbanna: Mengla County: Nanshahe Village: monsoon forest, <named-content xmlns:xlink="http://www.w3.org/1999/xlink" content-type="dwc:verbatimCoordinates" xlink:type="simple"><named-content content-type="geo-json" specific-use="{&#34;type&#34;:&#34;Point&#34;,&#34;coordinates&#34;:[101.570783,21.606467]}" id="NCID0EX6BM" xlink:type="simple">21°36.388'N, 101°34.247'E</named-content></named-content>, ca. 797 m, 13.VII.2012, Q.Y. Zhao and C.X. Gao leg.</p></tp:treatment-sec><tp:treatment-sec sec-type="etymology" id="SECID0E36BM"><title>Etymology.</title><p>This species is named after Mr. Xiaoqi Mi (Tongren City, China) who has helped us greatly with this research.</p></tp:treatment-sec><tp:treatment-sec sec-type="diagnosis" id="SECID0EBACM"><title>Diagnosis.</title><p>The female of the new species is easily distinguished from those of the other species in the group, with the exception of <italic><tp:taxon-name><tp:taxon-name-part taxon-name-part-type="genus" reg="Clubiona">C.</tp:taxon-name-part> <tp:taxon-name-part taxon-name-part-type="species" reg="hystrix">hystrix</tp:taxon-name-part></tp:taxon-name></italic> (<xref ref-type="bibr" rid="B9">Deeleman-Reinhold 2001</xref>: 103, figs 17, 18), by the general shape of the vulva but can be recognised by the: (1) triangular epigynal ridge (Figs <xref ref-type="fig" rid="F27">27A–C</xref>, <xref ref-type="fig" rid="F77">77A</xref>, <xref ref-type="fig" rid="F85">85A</xref>) (vs. pocket-like; <xref ref-type="bibr" rid="B9">Deeleman-Reinhold 2001</xref> fig. 17); (2) copulatory openings close together (Figs <xref ref-type="fig" rid="F27">27A–C</xref>, <xref ref-type="fig" rid="F77">77A</xref>, <xref ref-type="fig" rid="F85">85A</xref>) (vs. copulatory openings separated by one diameter; <xref ref-type="bibr" rid="B9">Deeleman-Reinhold 2001</xref> fig. 17).</p></tp:treatment-sec><tp:treatment-sec sec-type="description" id="SECID0EWBCM"><title>Description.</title><p><bold>Female.</bold> Holotype (Fig. <xref ref-type="fig" rid="F27">27F, G</xref>): total length 2.63; carapace 1.29 long, 0.99 wide; opisthosoma 1.34 long, 0.90 wide. Carapace light orange, darker anteriorly, without distinct pattern, pars cephalica slightly narrowed, cervical groove indistinguishable; tegument smooth, all setae detached in ethanol. Eyes: <abbrev xmlns:xlink="http://www.w3.org/1999/xlink" xlink:title="anterior eye row" id="ABBRID0ECCCM" xlink:type="simple">AER</abbrev> slightly recurved, <abbrev xmlns:xlink="http://www.w3.org/1999/xlink" xlink:title="posterior eye row" id="ABBRID0EGCCM" xlink:type="simple">PER</abbrev> slightly wider than <abbrev xmlns:xlink="http://www.w3.org/1999/xlink" xlink:title="anterior eye row" id="ABBRID0EKCCM" xlink:type="simple">AER</abbrev>, almost straight in dorsal view. Eye sizes and interdistances: <abbrev xmlns:xlink="http://www.w3.org/1999/xlink" xlink:title="anterior median eyes" id="ABBRID0EOCCM" xlink:type="simple">AME</abbrev> 0.08, <abbrev xmlns:xlink="http://www.w3.org/1999/xlink" xlink:title="anterior lateral eyes" id="ABBRID0ESCCM" xlink:type="simple">ALE</abbrev> 0.07, <abbrev xmlns:xlink="http://www.w3.org/1999/xlink" xlink:title="posterior median eyes" id="ABBRID0EWCCM" xlink:type="simple">PME</abbrev> 0.07, <abbrev xmlns:xlink="http://www.w3.org/1999/xlink" xlink:title="posterior lateral eyes" id="ABBRID0E1CCM" xlink:type="simple">PLE</abbrev> 0.06, <abbrev xmlns:xlink="http://www.w3.org/1999/xlink" xlink:title="anterior median eyes" id="ABBRID0E5CCM" xlink:type="simple">AME</abbrev>–<abbrev xmlns:xlink="http://www.w3.org/1999/xlink" xlink:title="anterior median eyes" id="ABBRID0ECDCM" xlink:type="simple">AME</abbrev> 0.04, <abbrev xmlns:xlink="http://www.w3.org/1999/xlink" xlink:title="anterior median eyes" id="ABBRID0EGDCM" xlink:type="simple">AME</abbrev>–<abbrev xmlns:xlink="http://www.w3.org/1999/xlink" xlink:title="anterior lateral eyes" id="ABBRID0EKDCM" xlink:type="simple">ALE</abbrev> 0.02, <abbrev xmlns:xlink="http://www.w3.org/1999/xlink" xlink:title="posterior median eyes" id="ABBRID0EODCM" xlink:type="simple">PME</abbrev>–<abbrev xmlns:xlink="http://www.w3.org/1999/xlink" xlink:title="posterior median eyes" id="ABBRID0ESDCM" xlink:type="simple">PME</abbrev> 0.17, <abbrev xmlns:xlink="http://www.w3.org/1999/xlink" xlink:title="posterior median eyes" id="ABBRID0EWDCM" xlink:type="simple">PME</abbrev>–<abbrev xmlns:xlink="http://www.w3.org/1999/xlink" xlink:title="posterior lateral eyes" id="ABBRID0E1DCM" xlink:type="simple">PLE</abbrev> 0.05, <abbrev xmlns:xlink="http://www.w3.org/1999/xlink" xlink:title="length of MOQ" id="ABBRID0E5DCM" xlink:type="simple">MOQL</abbrev> 0.18, <abbrev xmlns:xlink="http://www.w3.org/1999/xlink" xlink:title="MOQ anterior width" id="ABBRID0ECECM" xlink:type="simple">MOQA</abbrev> 0.22, <abbrev xmlns:xlink="http://www.w3.org/1999/xlink" xlink:title="MOQ posterior width" id="ABBRID0EGECM" xlink:type="simple">MOQP</abbrev> 0.31. Chelicerae coloured as ocular area, with six promarginal and two retromarginal teeth. Sternum yellowish white, 1.38 long, 0.95 wide. Labium and endites coloured as chelicerae. Legs coloured as sternum, without markings. Leg measurements: I 1.84 (0.53, 0.73, 0.33, 0.25), II 1.98 (0.58, 0.77, 0.40, 0.23), III 1.81 (0.58, 0.59, 0.41, 0.22), IV 2.85 (0.83, 1.00, 0.71, 0.30). Abdomen yellowish white, uniformly coloured, clothed with dense setae, without pattern.</p><p>Epigyne (Figs <xref ref-type="fig" rid="F27">27A–E</xref>, <xref ref-type="fig" rid="F77">77A</xref>, <xref ref-type="fig" rid="F85">85A</xref>, <xref ref-type="fig" rid="F93">93A</xref>). Epigynal plate slightly longer than wide, spermathecae and bursae prominently visible through integument in ventral view, posterior margin not rebordered. Copulatory openings small, contiguous, situated at medial portion of epigynal plate posterior margin, hidden in two transverse ridges in ventral view. Ridge represented by triangular sclerite. Copulatory ducts thick and straight, close together, ascending parallel, entering the connecting piece located inside of bursal surface, then continuing upward and turning sideways, finally connecting to anteriorly located spermathecae. Spermathecae globular, separated by one diameter. Fertilisation ducts small, acicular. Bursae oblong, large, approximately as long as copulatory ducts, separated by 0.5 × diameters, ca. 1.5 × longer than wide, with smooth surface.</p><p><bold>Male.</bold> Unknown.</p></tp:treatment-sec><tp:treatment-sec sec-type="comments" id="SECID0EAFCM"><title>Comments.</title><p>According to <xref ref-type="bibr" rid="B67">WSC (2021)</xref>, a total of seven described <italic><tp:taxon-name><tp:taxon-name-part taxon-name-part-type="genus" reg="Clubiona">C.</tp:taxon-name-part> <tp:taxon-name-part taxon-name-part-type="species" reg="ternatensis">ternatensis</tp:taxon-name-part></tp:taxon-name></italic> group species are known only from males (See Table <xref ref-type="table" rid="T4">4</xref>). Among them, <italic><tp:taxon-name><tp:taxon-name-part taxon-name-part-type="genus" reg="Clubiona">C.</tp:taxon-name-part> <tp:taxon-name-part taxon-name-part-type="species" reg="bachmaensis">bachmaensis</tp:taxon-name-part></tp:taxon-name></italic>, <italic><tp:taxon-name><tp:taxon-name-part taxon-name-part-type="genus" reg="Clubiona">C.</tp:taxon-name-part> <tp:taxon-name-part taxon-name-part-type="species" reg="esuriens">esuriens</tp:taxon-name-part></tp:taxon-name></italic>, and <italic><tp:taxon-name><tp:taxon-name-part taxon-name-part-type="genus" reg="Clubiona">C.</tp:taxon-name-part> <tp:taxon-name-part taxon-name-part-type="species" reg="kuu">kuu</tp:taxon-name-part></tp:taxon-name></italic> were found form the adjacent area of Xishuangbanna. We cannot rule out the possibility that these three species are conspecific to <italic><tp:taxon-name><tp:taxon-name-part taxon-name-part-type="genus" reg="Clubiona">C.</tp:taxon-name-part> <tp:taxon-name-part taxon-name-part-type="species" reg="mii">mii</tp:taxon-name-part></tp:taxon-name></italic> sp. nov.</p></tp:treatment-sec><tp:treatment-sec sec-type="distribution" id="SECID0EFHCM"><title>Distribution.</title><p>Known only from the type locality, Xishuangbanna, Yunnan, China.</p></tp:treatment-sec><tp:treatment-sec><!--Section generated to contain objects referenced in tp:taxon-treatment.--><fig id="F27" position="float" orientation="portrait"><object-id xmlns:xlink="http://www.w3.org/1999/xlink" content-type="doi" xlink:type="simple">10.3897/zookeys.1034.59413.figure27</object-id><object-id xmlns:xlink="http://www.w3.org/1999/xlink" content-type="arpha" xlink:type="simple">FAB6556F-088F-5135-A14E-E6E2FAA3929C</object-id><label>Figure 27.</label><caption><p>Holotype female of <italic><tp:taxon-name><tp:taxon-name-part taxon-name-part-type="genus" reg="Clubiona">Clubiona</tp:taxon-name-part> <tp:taxon-name-part taxon-name-part-type="species" reg="mii">mii</tp:taxon-name-part></tp:taxon-name></italic> sp. nov., epigyne (<bold>A–E</bold>) and habitus (<bold>F, G</bold>) <bold>A</bold> intact, ventral view <bold>B</bold> cleared, ventral view <bold>C</bold> cleared, ventral view <bold>D</bold> cleared, dorsal view <bold>E</bold> cleared, dorsal view <bold>F</bold>dorsal view <bold>G</bold> ventral view. Abbreviations: <abbrev xmlns:xlink="http://www.w3.org/1999/xlink" xlink:title="bursa" id="ABBRID0EB1OM" xlink:type="simple">BS</abbrev> = bursa; <abbrev xmlns:xlink="http://www.w3.org/1999/xlink" xlink:title="copulatory duct" id="ABBRID0EF1OM" xlink:type="simple">CD</abbrev> = copulatory duct; <abbrev xmlns:xlink="http://www.w3.org/1999/xlink" xlink:title="copulatory opening" id="ABBRID0EJ1OM" xlink:type="simple">CO</abbrev> = copulatory opening; <abbrev xmlns:xlink="http://www.w3.org/1999/xlink" xlink:title="fertilisation duct" id="ABBRID0EN1OM" xlink:type="simple">FD</abbrev> = fertilisation duct; R = epigynal ridge; <abbrev xmlns:xlink="http://www.w3.org/1999/xlink" xlink:title="spermatheca" id="ABBRID0ER1OM" xlink:type="simple">SP</abbrev> = spermatheca. Scale bars: 0.1 mm (equal for <bold>A–E</bold>); 1 mm (equal for <bold>F</bold>, <bold>G</bold>).</p></caption><graphic xmlns:xlink="http://www.w3.org/1999/xlink" xlink:href="zookeys-1034-001-g027.jpg" position="float" orientation="portrait" xlink:type="simple" id="oo_535436.jpg"><uri content-type="original_file" xlink:type="simple">https://binary.pensoft.net/fig/535436</uri></graphic></fig><fig id="F77" position="float" orientation="portrait"><object-id xmlns:xlink="http://www.w3.org/1999/xlink" content-type="doi" xlink:type="simple">10.3897/zookeys.1034.59413.figure77</object-id><object-id xmlns:xlink="http://www.w3.org/1999/xlink" content-type="arpha" xlink:type="simple">95CED514-9679-5021-888C-8334D74F3A77</object-id><label>Figure 77.</label><caption><p><italic><tp:taxon-name><tp:taxon-name-part taxon-name-part-type="genus" reg="Clubiona">Clubiona</tp:taxon-name-part></tp:taxon-name></italic> spp. of the <italic><tp:taxon-name><tp:taxon-name-part taxon-name-part-type="genus" reg="Clubiona">C.</tp:taxon-name-part> <tp:taxon-name-part taxon-name-part-type="species" reg="ternatensis">ternatensis</tp:taxon-name-part></tp:taxon-name></italic> group (<bold>A–E</bold>) and the <italic><tp:taxon-name><tp:taxon-name-part taxon-name-part-type="genus" reg="Clubiona">C.</tp:taxon-name-part> <tp:taxon-name-part taxon-name-part-type="species" reg="trivialis">trivialis</tp:taxon-name-part></tp:taxon-name></italic> group (<bold>F</bold>), epigyne, intact, ventral view <bold>A</bold><italic><tp:taxon-name><tp:taxon-name-part taxon-name-part-type="genus" reg="Clubiona">C.</tp:taxon-name-part> <tp:taxon-name-part taxon-name-part-type="species" reg="mii">mii</tp:taxon-name-part></tp:taxon-name></italic> sp. nov. holotype <bold>B</bold><italic><tp:taxon-name><tp:taxon-name-part taxon-name-part-type="genus" reg="Clubiona">C.</tp:taxon-name-part> <tp:taxon-name-part taxon-name-part-type="species" reg="subkuu">subkuu</tp:taxon-name-part></tp:taxon-name></italic><bold>C</bold><italic><tp:taxon-name><tp:taxon-name-part taxon-name-part-type="genus" reg="Clubiona">C.</tp:taxon-name-part> <tp:taxon-name-part taxon-name-part-type="species" reg="theoblicki">theoblicki</tp:taxon-name-part></tp:taxon-name></italic><bold>D</bold><italic><tp:taxon-name><tp:taxon-name-part taxon-name-part-type="genus" reg="Clubiona">C.</tp:taxon-name-part> <tp:taxon-name-part taxon-name-part-type="species" reg="tongi">tongi</tp:taxon-name-part></tp:taxon-name></italic><bold>E</bold><italic><tp:taxon-name><tp:taxon-name-part taxon-name-part-type="genus" reg="Clubiona">C.</tp:taxon-name-part> <tp:taxon-name-part taxon-name-part-type="species" reg="zhengi">zhengi</tp:taxon-name-part></tp:taxon-name></italic><bold>F</bold><italic><tp:taxon-name><tp:taxon-name-part taxon-name-part-type="genus" reg="Clubiona">C.</tp:taxon-name-part> <tp:taxon-name-part taxon-name-part-type="species" reg="bicornis">bicornis</tp:taxon-name-part></tp:taxon-name></italic>. Abbreviations: A = atrium; <abbrev xmlns:xlink="http://www.w3.org/1999/xlink" xlink:title="copulatory opening" id="ABBRID0EWSCO" xlink:type="simple">CO</abbrev> = copulatory opening; R = epigynal ridge. Scale bars: 0.1 mm.</p></caption><graphic xmlns:xlink="http://www.w3.org/1999/xlink" xlink:href="zookeys-1034-001-g077.jpg" position="float" orientation="portrait" xlink:type="simple" id="oo_535486.jpg"><uri content-type="original_file" xlink:type="simple">https://binary.pensoft.net/fig/535486</uri></graphic></fig><fig id="F85" position="float" orientation="portrait"><object-id xmlns:xlink="http://www.w3.org/1999/xlink" content-type="doi" xlink:type="simple">10.3897/zookeys.1034.59413.figure85</object-id><object-id xmlns:xlink="http://www.w3.org/1999/xlink" content-type="arpha" xlink:type="simple">97C8CF89-0BC7-50AE-BD61-A9F24252C70F</object-id><label>Figure 85.</label><caption><p><italic><tp:taxon-name><tp:taxon-name-part taxon-name-part-type="genus" reg="Clubiona">Clubiona</tp:taxon-name-part></tp:taxon-name></italic> spp. of the <italic><tp:taxon-name><tp:taxon-name-part taxon-name-part-type="genus" reg="Clubiona">C.</tp:taxon-name-part> <tp:taxon-name-part taxon-name-part-type="species" reg="ternatensis">ternatensis</tp:taxon-name-part></tp:taxon-name></italic> group (<bold>A–E</bold>) and the <italic><tp:taxon-name><tp:taxon-name-part taxon-name-part-type="genus" reg="Clubiona">C.</tp:taxon-name-part> <tp:taxon-name-part taxon-name-part-type="species" reg="trivialis">trivialis</tp:taxon-name-part></tp:taxon-name></italic> group (<bold>F</bold>), epigyne, cleared, ventral view <bold>A</bold><italic><tp:taxon-name><tp:taxon-name-part taxon-name-part-type="genus" reg="Clubiona">C.</tp:taxon-name-part> <tp:taxon-name-part taxon-name-part-type="species" reg="mii">mii</tp:taxon-name-part></tp:taxon-name></italic> sp. nov., holotype <bold>B</bold><italic><tp:taxon-name><tp:taxon-name-part taxon-name-part-type="genus" reg="Clubiona">C.</tp:taxon-name-part> <tp:taxon-name-part taxon-name-part-type="species" reg="subkuu">subkuu</tp:taxon-name-part></tp:taxon-name></italic><bold>C</bold><italic><tp:taxon-name><tp:taxon-name-part taxon-name-part-type="genus" reg="Clubiona">C.</tp:taxon-name-part> <tp:taxon-name-part taxon-name-part-type="species" reg="theoblicki">theoblicki</tp:taxon-name-part></tp:taxon-name></italic><bold>D</bold><italic><tp:taxon-name><tp:taxon-name-part taxon-name-part-type="genus" reg="Clubiona">C.</tp:taxon-name-part> <tp:taxon-name-part taxon-name-part-type="species" reg="tongi">tongi</tp:taxon-name-part></tp:taxon-name></italic><bold>E</bold><italic><tp:taxon-name><tp:taxon-name-part taxon-name-part-type="genus" reg="Clubiona">C.</tp:taxon-name-part> <tp:taxon-name-part taxon-name-part-type="species" reg="zhengi">zhengi</tp:taxon-name-part></tp:taxon-name></italic><bold>F</bold><italic><tp:taxon-name><tp:taxon-name-part taxon-name-part-type="genus" reg="Clubiona">C.</tp:taxon-name-part> <tp:taxon-name-part taxon-name-part-type="species" reg="bicornis">bicornis</tp:taxon-name-part></tp:taxon-name></italic>. Abbreviations: A = atrium; <abbrev xmlns:xlink="http://www.w3.org/1999/xlink" xlink:title="copulatory opening" id="ABBRID0E6NDO" xlink:type="simple">CO</abbrev> = copulatory opening; R = epigynal ridge. Scale bars: 0.1 mm.</p></caption><graphic xmlns:xlink="http://www.w3.org/1999/xlink" xlink:href="zookeys-1034-001-g085.jpg" position="float" orientation="portrait" xlink:type="simple" id="oo_535494.jpg"><uri content-type="original_file" xlink:type="simple">https://binary.pensoft.net/fig/535494</uri></graphic></fig><fig id="F93" position="float" orientation="portrait"><object-id xmlns:xlink="http://www.w3.org/1999/xlink" content-type="doi" xlink:type="simple">10.3897/zookeys.1034.59413.figure93</object-id><object-id xmlns:xlink="http://www.w3.org/1999/xlink" content-type="arpha" xlink:type="simple">2CB3E621-BF36-5F55-9B33-C33DE227DC81</object-id><label>Figure 93.</label><caption><p><italic><tp:taxon-name><tp:taxon-name-part taxon-name-part-type="genus" reg="Clubiona">Clubiona</tp:taxon-name-part></tp:taxon-name></italic> spp. of the <italic><tp:taxon-name><tp:taxon-name-part taxon-name-part-type="genus" reg="Clubiona">C.</tp:taxon-name-part> <tp:taxon-name-part taxon-name-part-type="species" reg="ternatensis">ternatensis</tp:taxon-name-part></tp:taxon-name></italic> group (<bold>A–E</bold>) and the <italic><tp:taxon-name><tp:taxon-name-part taxon-name-part-type="genus" reg="Clubiona">C.</tp:taxon-name-part> <tp:taxon-name-part taxon-name-part-type="species" reg="trivialis">trivialis</tp:taxon-name-part></tp:taxon-name></italic> group (<bold>F</bold>), vulva, cleared, dorsal view <bold>A</bold><italic><tp:taxon-name><tp:taxon-name-part taxon-name-part-type="genus" reg="Clubiona">C.</tp:taxon-name-part> <tp:taxon-name-part taxon-name-part-type="species" reg="mii">mii</tp:taxon-name-part></tp:taxon-name></italic> sp. nov., holotype <bold>B</bold><italic><tp:taxon-name><tp:taxon-name-part taxon-name-part-type="genus" reg="Clubiona">C.</tp:taxon-name-part> <tp:taxon-name-part taxon-name-part-type="species" reg="subkuu">subkuu</tp:taxon-name-part></tp:taxon-name></italic><bold>C</bold><italic><tp:taxon-name><tp:taxon-name-part taxon-name-part-type="genus" reg="Clubiona">C.</tp:taxon-name-part> <tp:taxon-name-part taxon-name-part-type="species" reg="theoblicki">theoblicki</tp:taxon-name-part></tp:taxon-name></italic><bold>D</bold><italic><tp:taxon-name><tp:taxon-name-part taxon-name-part-type="genus" reg="Clubiona">C.</tp:taxon-name-part> <tp:taxon-name-part taxon-name-part-type="species" reg="tongi">tongi</tp:taxon-name-part></tp:taxon-name></italic><bold>E</bold><italic><tp:taxon-name><tp:taxon-name-part taxon-name-part-type="genus" reg="Clubiona">C.</tp:taxon-name-part> <tp:taxon-name-part taxon-name-part-type="species" reg="zhengi">zhengi</tp:taxon-name-part></tp:taxon-name></italic><bold>F</bold><italic><tp:taxon-name><tp:taxon-name-part taxon-name-part-type="genus" reg="Clubiona">C.</tp:taxon-name-part> <tp:taxon-name-part taxon-name-part-type="species" reg="bicornis">bicornis</tp:taxon-name-part></tp:taxon-name></italic>. Abbreviations: <abbrev xmlns:xlink="http://www.w3.org/1999/xlink" xlink:title="bursa" id="ABBRID0EYKEO" xlink:type="simple">BS</abbrev> = bursa; <abbrev xmlns:xlink="http://www.w3.org/1999/xlink" xlink:title="copulatory duct" id="ABBRID0E3KEO" xlink:type="simple">CD</abbrev> = copulatory duct; <abbrev xmlns:xlink="http://www.w3.org/1999/xlink" xlink:title="fertilisation duct" id="ABBRID0EALEO" xlink:type="simple">FD</abbrev> = fertilisation duct; <abbrev xmlns:xlink="http://www.w3.org/1999/xlink" xlink:title="spermatheca" id="ABBRID0EELEO" xlink:type="simple">SP</abbrev> = spermatheca. Scale bars: 0.1 mm.</p></caption><graphic xmlns:xlink="http://www.w3.org/1999/xlink" xlink:href="zookeys-1034-001-g093.jpg" position="float" orientation="portrait" xlink:type="simple" id="oo_535502.jpg"><uri content-type="original_file" xlink:type="simple">https://binary.pensoft.net/fig/535502</uri></graphic></fig><table-wrap id="T4" position="float" orientation="portrait"><label>Table 4.</label><caption><p>Species in the <italic><tp:taxon-name><tp:taxon-name-part taxon-name-part-type="genus" reg="Clubiona">Clubiona</tp:taxon-name-part> <tp:taxon-name-part taxon-name-part-type="species" reg="ternatensis">ternatensis</tp:taxon-name-part></tp:taxon-name></italic> group.</p></caption><table id="TID0EJNBM" rules="all"><tbody><tr><th rowspan="1" colspan="1"/><th rowspan="1" colspan="1">Species name</th><th rowspan="1" colspan="1">Known sex</th><th rowspan="1" colspan="1">Distribution</th></tr><tr><td rowspan="1" colspan="1">1</td><td rowspan="1" colspan="1"><italic><tp:taxon-name><tp:taxon-name-part taxon-name-part-type="genus" reg="Clubiona">C.</tp:taxon-name-part> <tp:taxon-name-part taxon-name-part-type="species" reg="analis">analis</tp:taxon-name-part></tp:taxon-name></italic> Thorell, 1895</td><td rowspan="1" colspan="1">♀</td><td rowspan="1" colspan="1">India (West Bengal), Bangladesh (Barisal), Myanmar (Moulmein)</td></tr><tr><td rowspan="1" colspan="1">2</td><td rowspan="1" colspan="1"><italic><tp:taxon-name><tp:taxon-name-part taxon-name-part-type="genus" reg="Clubiona">C.</tp:taxon-name-part> <tp:taxon-name-part taxon-name-part-type="species" reg="bachmaensis">bachmaensis</tp:taxon-name-part></tp:taxon-name></italic> Ono, 2009</td><td rowspan="1" colspan="1">♂</td><td rowspan="1" colspan="1">Vietnam</td></tr><tr><td rowspan="1" colspan="1">3</td><td rowspan="1" colspan="1"><italic><tp:taxon-name><tp:taxon-name-part taxon-name-part-type="genus" reg="Clubiona">C.</tp:taxon-name-part> <tp:taxon-name-part taxon-name-part-type="species" reg="bengalensis">bengalensis</tp:taxon-name-part></tp:taxon-name></italic> Biswas, 1984</td><td rowspan="1" colspan="1">♀</td><td rowspan="1" colspan="1">India (Maharashtra)</td></tr><tr><td rowspan="1" colspan="1">4</td><td rowspan="1" colspan="1"><italic><tp:taxon-name><tp:taxon-name-part taxon-name-part-type="genus" reg="Clubiona">C.</tp:taxon-name-part> <tp:taxon-name-part taxon-name-part-type="species" reg="brevispina">brevispina</tp:taxon-name-part></tp:taxon-name></italic> Huang &amp; Chen, 2012</td><td rowspan="1" colspan="1">♂♀</td><td rowspan="1" colspan="1">China (Taiwan)</td></tr><tr><td rowspan="1" colspan="1">5</td><td rowspan="1" colspan="1"><italic><tp:taxon-name><tp:taxon-name-part taxon-name-part-type="genus" reg="Clubiona">C.</tp:taxon-name-part> <tp:taxon-name-part taxon-name-part-type="species" reg="chathamensis">chathamensis</tp:taxon-name-part></tp:taxon-name></italic> Simon, 1905</td><td rowspan="1" colspan="1">♂</td><td rowspan="1" colspan="1">New Zealand (Chatham Is.)</td></tr><tr><td rowspan="1" colspan="1">6</td><td rowspan="1" colspan="1"><italic><tp:taxon-name><tp:taxon-name-part taxon-name-part-type="genus" reg="Clubiona">C.</tp:taxon-name-part> <tp:taxon-name-part taxon-name-part-type="species" reg="damirkovaci">damirkovaci</tp:taxon-name-part></tp:taxon-name></italic> Deeleman-Reinhold, 2001</td><td rowspan="1" colspan="1">♂♀</td><td rowspan="1" colspan="1">Malaysia (Kuala Lumpur)</td></tr><tr><td rowspan="1" colspan="1">7</td><td rowspan="1" colspan="1"><italic><tp:taxon-name><tp:taxon-name-part taxon-name-part-type="genus" reg="Clubiona">C.</tp:taxon-name-part> <tp:taxon-name-part taxon-name-part-type="species" reg="ericius">ericius</tp:taxon-name-part></tp:taxon-name></italic> Chrysanthus, 1967</td><td rowspan="1" colspan="1">♂♀</td><td rowspan="1" colspan="1">New Guinea</td></tr><tr><td rowspan="1" colspan="1">8</td><td rowspan="1" colspan="1"><italic><tp:taxon-name><tp:taxon-name-part taxon-name-part-type="genus" reg="Clubiona">C.</tp:taxon-name-part> <tp:taxon-name-part taxon-name-part-type="species" reg="esuriens">esuriens</tp:taxon-name-part></tp:taxon-name></italic> Thorell, 1897</td><td rowspan="1" colspan="1">♂</td><td rowspan="1" colspan="1">Myanmar (specific locality not clear)</td></tr><tr><td rowspan="1" colspan="1">9</td><td rowspan="1" colspan="1"><italic><tp:taxon-name><tp:taxon-name-part taxon-name-part-type="genus" reg="Clubiona">C.</tp:taxon-name-part> <tp:taxon-name-part taxon-name-part-type="species" reg="hatamensis">hatamensis</tp:taxon-name-part></tp:taxon-name></italic> (Thorell, 1881)</td><td rowspan="1" colspan="1">♂</td><td rowspan="1" colspan="1">New Guinea</td></tr><tr><td rowspan="1" colspan="1">10</td><td rowspan="1" colspan="1"><italic><tp:taxon-name><tp:taxon-name-part taxon-name-part-type="genus" reg="Clubiona">C.</tp:taxon-name-part> <tp:taxon-name-part taxon-name-part-type="species" reg="heteroducta">heteroducta</tp:taxon-name-part></tp:taxon-name></italic> Zhang &amp; Yin, 1998</td><td rowspan="1" colspan="1">♀</td><td rowspan="1" colspan="1">China (Yunnan)</td></tr><tr><td rowspan="1" colspan="1">11</td><td rowspan="1" colspan="1"><italic><tp:taxon-name><tp:taxon-name-part taxon-name-part-type="genus" reg="Clubiona">C.</tp:taxon-name-part> <tp:taxon-name-part taxon-name-part-type="species" reg="hitchinsi">hitchinsi</tp:taxon-name-part></tp:taxon-name></italic> Saaristo, 2002</td><td rowspan="1" colspan="1">♂♀</td><td rowspan="1" colspan="1">Seychelles, French Polynesia</td></tr><tr><td rowspan="1" colspan="1">12</td><td rowspan="1" colspan="1"><italic><tp:taxon-name><tp:taxon-name-part taxon-name-part-type="genus" reg="Clubiona">C.</tp:taxon-name-part> <tp:taxon-name-part taxon-name-part-type="species" reg="hystrix">hystrix</tp:taxon-name-part></tp:taxon-name></italic> Berland, 1938</td><td rowspan="1" colspan="1">♂♀</td><td rowspan="1" colspan="1">Indonesia (Lesser Sunda Is.)</td></tr><tr><td rowspan="1" colspan="1">13</td><td rowspan="1" colspan="1"><italic><tp:taxon-name><tp:taxon-name-part taxon-name-part-type="genus" reg="Clubiona">C.</tp:taxon-name-part> <tp:taxon-name-part taxon-name-part-type="species" reg="jaegeri">jaegeri</tp:taxon-name-part></tp:taxon-name></italic> Ono, 2011</td><td rowspan="1" colspan="1">♂</td><td rowspan="1" colspan="1">Palau Is.</td></tr><tr><td rowspan="1" colspan="1">14</td><td rowspan="1" colspan="1"><italic><tp:taxon-name><tp:taxon-name-part taxon-name-part-type="genus" reg="Clubiona">C.</tp:taxon-name-part> <tp:taxon-name-part taxon-name-part-type="species" reg="kapataganensis">kapataganensis</tp:taxon-name-part></tp:taxon-name></italic> Barrion &amp; Litsinger, 1995</td><td rowspan="1" colspan="1">♀</td><td rowspan="1" colspan="1">Philippines (Laguna)</td></tr><tr><td rowspan="1" colspan="1">15</td><td rowspan="1" colspan="1"><italic><tp:taxon-name><tp:taxon-name-part taxon-name-part-type="genus" reg="Clubiona">C.</tp:taxon-name-part> <tp:taxon-name-part taxon-name-part-type="species" reg="kowong">kowong</tp:taxon-name-part></tp:taxon-name></italic> Chrysanthus, 1967</td><td rowspan="1" colspan="1">♂♀</td><td rowspan="1" colspan="1">New Guinea</td></tr><tr><td rowspan="1" colspan="1">16</td><td rowspan="1" colspan="1"><italic><tp:taxon-name><tp:taxon-name-part taxon-name-part-type="genus" reg="Clubiona">C.</tp:taxon-name-part> <tp:taxon-name-part taxon-name-part-type="species" reg="kuu">kuu</tp:taxon-name-part></tp:taxon-name></italic> Jäger &amp; Dankittipakul, 2010</td><td rowspan="1" colspan="1">♂</td><td rowspan="1" colspan="1">Laos</td></tr><tr><td rowspan="1" colspan="1">17</td><td rowspan="1" colspan="1"><italic><tp:taxon-name><tp:taxon-name-part taxon-name-part-type="genus" reg="Clubiona">C.</tp:taxon-name-part> <tp:taxon-name-part taxon-name-part-type="species" reg="maipai">maipai</tp:taxon-name-part></tp:taxon-name></italic> Jäger &amp; Dankittipakul, 2010</td><td rowspan="1" colspan="1">♂♀</td><td rowspan="1" colspan="1">Thailand (Mae Hong Son)</td></tr><tr><td rowspan="1" colspan="1">18</td><td rowspan="1" colspan="1"><italic><tp:taxon-name><tp:taxon-name-part taxon-name-part-type="genus" reg="Clubiona">C.</tp:taxon-name-part> <tp:taxon-name-part taxon-name-part-type="species" reg="meraukensis">meraukensis</tp:taxon-name-part></tp:taxon-name></italic> Chrysanthus, 1967</td><td rowspan="1" colspan="1">♂♀</td><td rowspan="1" colspan="1">New Guinea</td></tr><tr><td rowspan="1" colspan="1">19</td><td rowspan="1" colspan="1"><italic><tp:taxon-name><tp:taxon-name-part taxon-name-part-type="genus" reg="Clubiona">C.</tp:taxon-name-part> <tp:taxon-name-part taxon-name-part-type="species" reg="oceanica">oceanica</tp:taxon-name-part></tp:taxon-name></italic> Ono, 2011</td><td rowspan="1" colspan="1">♂♀</td><td rowspan="1" colspan="1">Japan (Chichijima Is.)</td></tr><tr><td rowspan="1" colspan="1">20</td><td rowspan="1" colspan="1"><italic><tp:taxon-name><tp:taxon-name-part taxon-name-part-type="genus" reg="Clubiona">C.</tp:taxon-name-part> <tp:taxon-name-part taxon-name-part-type="species" reg="pantherina">pantherina</tp:taxon-name-part></tp:taxon-name></italic> Chrysanthus, 1967</td><td rowspan="1" colspan="1">♂♀</td><td rowspan="1" colspan="1">New Guinea</td></tr><tr><td rowspan="1" colspan="1">21</td><td rowspan="1" colspan="1"><italic><tp:taxon-name><tp:taxon-name-part taxon-name-part-type="genus" reg="Clubiona">C.</tp:taxon-name-part> <tp:taxon-name-part taxon-name-part-type="species" reg="papuana">papuana</tp:taxon-name-part></tp:taxon-name></italic> Chrysanthus, 1967</td><td rowspan="1" colspan="1">♀</td><td rowspan="1" colspan="1">New Guinea</td></tr><tr><td rowspan="1" colspan="1">22</td><td rowspan="1" colspan="1"><italic><tp:taxon-name><tp:taxon-name-part taxon-name-part-type="genus" reg="Clubiona">C.</tp:taxon-name-part> <tp:taxon-name-part taxon-name-part-type="species" reg="paranghinlalakirta">paranghinlalakirta</tp:taxon-name-part></tp:taxon-name></italic> Barrion &amp; Litsinger, 1995</td><td rowspan="1" colspan="1">♂</td><td rowspan="1" colspan="1">Philippines (Misamis Oriental)</td></tr><tr><td rowspan="1" colspan="1">23</td><td rowspan="1" colspan="1"><italic><tp:taxon-name><tp:taxon-name-part taxon-name-part-type="genus" reg="Clubiona">C.</tp:taxon-name-part> <tp:taxon-name-part taxon-name-part-type="species" reg="pseudomaxillata">pseudomaxillata</tp:taxon-name-part></tp:taxon-name></italic> Hogg, 1915</td><td rowspan="1" colspan="1">♀</td><td rowspan="1" colspan="1">New Guinea</td></tr><tr><td rowspan="1" colspan="1">24</td><td rowspan="1" colspan="1"><italic><tp:taxon-name><tp:taxon-name-part taxon-name-part-type="genus" reg="Clubiona">C.</tp:taxon-name-part> <tp:taxon-name-part taxon-name-part-type="species" reg="pseudopteroneta">pseudopteroneta</tp:taxon-name-part></tp:taxon-name></italic> Raven &amp; Stumkat, 2002</td><td rowspan="1" colspan="1">♂♀</td><td rowspan="1" colspan="1">Australia (Queensland)</td></tr><tr><td rowspan="1" colspan="1">25</td><td rowspan="1" colspan="1"><italic><tp:taxon-name><tp:taxon-name-part taxon-name-part-type="genus" reg="Clubiona">C.</tp:taxon-name-part> <tp:taxon-name-part taxon-name-part-type="species" reg="ramoiensis">ramoiensis</tp:taxon-name-part></tp:taxon-name></italic> (Thorell, 1881)</td><td rowspan="1" colspan="1">♀</td><td rowspan="1" colspan="1">New Guinea</td></tr><tr><td rowspan="1" colspan="1">26</td><td rowspan="1" colspan="1"><italic><tp:taxon-name><tp:taxon-name-part taxon-name-part-type="genus" reg="Clubiona">C.</tp:taxon-name-part> <tp:taxon-name-part taxon-name-part-type="species" reg="sertungensis">sertungensis</tp:taxon-name-part></tp:taxon-name></italic> Hayashi, 1996</td><td rowspan="1" colspan="1">♂♀</td><td rowspan="1" colspan="1">Indonesia (Krakatau)</td></tr><tr><td rowspan="1" colspan="1">27</td><td rowspan="1" colspan="1"><italic><tp:taxon-name><tp:taxon-name-part taxon-name-part-type="genus" reg="Clubiona">C.</tp:taxon-name-part> <tp:taxon-name-part taxon-name-part-type="species" reg="subkuu">subkuu</tp:taxon-name-part></tp:taxon-name></italic> Yu &amp; Li, 2019</td><td rowspan="1" colspan="1">♂♀</td><td rowspan="1" colspan="1">China (Yunnan)</td></tr><tr><td rowspan="1" colspan="1">28</td><td rowspan="1" colspan="1"><italic><tp:taxon-name><tp:taxon-name-part taxon-name-part-type="genus" reg="Clubiona">C.</tp:taxon-name-part> <tp:taxon-name-part taxon-name-part-type="species" reg="ternatensis">ternatensis</tp:taxon-name-part></tp:taxon-name></italic> (Thorell, 1881)</td><td rowspan="1" colspan="1">♀</td><td rowspan="1" colspan="1">Indonesia (Moluccas)</td></tr><tr><td rowspan="1" colspan="1">29</td><td rowspan="1" colspan="1"><italic><tp:taxon-name><tp:taxon-name-part taxon-name-part-type="genus" reg="Clubiona">C.</tp:taxon-name-part> <tp:taxon-name-part taxon-name-part-type="species" reg="theoblicki">theoblicki</tp:taxon-name-part></tp:taxon-name></italic> Yu &amp; Li, 2019</td><td rowspan="1" colspan="1">♂♀</td><td rowspan="1" colspan="1">China (Yunnan)</td></tr><tr><td rowspan="1" colspan="1">30</td><td rowspan="1" colspan="1"><italic><tp:taxon-name><tp:taxon-name-part taxon-name-part-type="genus" reg="Clubiona">C.</tp:taxon-name-part> <tp:taxon-name-part taxon-name-part-type="species" reg="tongi">tongi</tp:taxon-name-part></tp:taxon-name></italic> Yu &amp; Li, 2019</td><td rowspan="1" colspan="1">♂♀</td><td rowspan="1" colspan="1">China (Yunnan)</td></tr><tr><td rowspan="1" colspan="1">31</td><td rowspan="1" colspan="1"><italic><tp:taxon-name><tp:taxon-name-part taxon-name-part-type="genus" reg="Clubiona">C.</tp:taxon-name-part> <tp:taxon-name-part taxon-name-part-type="species" reg="zhengi">zhengi</tp:taxon-name-part></tp:taxon-name></italic> Yu &amp; Li, 2019</td><td rowspan="1" colspan="1">♂♀</td><td rowspan="1" colspan="1">China (Yunnan)</td></tr><tr><td rowspan="1" colspan="1">32</td><td rowspan="1" colspan="1"><italic><tp:taxon-name><tp:taxon-name-part taxon-name-part-type="genus" reg="Clubiona">C.</tp:taxon-name-part> <tp:taxon-name-part taxon-name-part-type="species" reg="mii">mii</tp:taxon-name-part></tp:taxon-name></italic> Yu &amp; Li, sp. nov.</td><td rowspan="1" colspan="1">♀</td><td rowspan="1" colspan="1">China (Yunnan)</td></tr><tr><td rowspan="1" colspan="1">33</td><td rowspan="1" colspan="1"><italic><tp:taxon-name><tp:taxon-name-part taxon-name-part-type="genus" reg="Clubiona">C.</tp:taxon-name-part> <tp:taxon-name-part taxon-name-part-type="species" reg="subtongi">subtongi</tp:taxon-name-part></tp:taxon-name></italic> Yu &amp; Li, sp. nov.</td><td rowspan="1" colspan="1">♂</td><td rowspan="1" colspan="1">China (Yunnan)</td></tr></tbody></table></table-wrap></tp:treatment-sec><ref-list><ref id="B9"><mixed-citation xmlns:xlink="http://www.w3.org/1999/xlink" xlink:type="simple"><person-group><name name-style="western"><surname>Deeleman-Reinhold</surname><given-names>CL</given-names></name></person-group> (<year>2001</year>) <source>Forest Spiders of South East Asia: with a revision of the sac and ground spiders (<tp:taxon-name><tp:taxon-name-part taxon-name-part-type="order">Araneae</tp:taxon-name-part></tp:taxon-name>: <tp:taxon-name><tp:taxon-name-part taxon-name-part-type="family">Clubionidae</tp:taxon-name-part></tp:taxon-name>, <tp:taxon-name><tp:taxon-name-part taxon-name-part-type="family">Corinnidae</tp:taxon-name-part></tp:taxon-name>, <tp:taxon-name><tp:taxon-name-part taxon-name-part-type="family">Liocranidae</tp:taxon-name-part></tp:taxon-name>, <tp:taxon-name><tp:taxon-name-part taxon-name-part-type="family">Gnaphosidae</tp:taxon-name-part></tp:taxon-name>, <tp:taxon-name><tp:taxon-name-part taxon-name-part-type="family">Prodidomidae</tp:taxon-name-part></tp:taxon-name> and <tp:taxon-name><tp:taxon-name-part taxon-name-part-type="family">Trochanterriidae</tp:taxon-name-part></tp:taxon-name>).</source><publisher-name>Brill</publisher-name>, <publisher-loc>Leiden</publisher-loc>, <size units="page">591 pp</size>.</mixed-citation></ref><ref id="B67"><mixed-citation xmlns:xlink="http://www.w3.org/1999/xlink" xlink:type="simple"><institution xlink:type="simple">WSC</institution> (<year>2021</year>) World Spider Catalog. Version 22.0. Natural History Museum Bern. <ext-link xlink:type="simple" ext-link-type="uri" xlink:href="http://wsc">http://wsc</ext-link>. nmbe.ch [accessed on 12.03.2021]</mixed-citation></ref></ref-list></tp:taxon-treatment>
