# Supplementary material for: Taxonomic studies on the sac spider genus Clubiona (Araneae, Clubionidae) from Xishuangbanna Rainforest, China
Source: Zookeys. 2021 Apr 26;1034:1–163. doi: 10.3897/zookeys.1034.59413 (PMC8093189; doi:10.3897/zookeys.1034.59413)
Supplement: XML Treatment for Clubiona subtongi [file zookeys.1034.59413-treatment30.xml]

<!DOCTYPE tp:taxon-treatment
  PUBLIC "-//TaxonX//DTD Taxonomic Treatment Publishing DTD v0 20100105//EN" "tax-treatment-NSO.dtd">
<tp:taxon-treatment xmlns:tp="http://www.plazi.org/taxpub"><tp:treatment-meta><kwd-group><label>Taxon classification</label><kwd><named-content xmlns:xlink="http://www.w3.org/1999/xlink" content-type="kingdom">Animalia</named-content></kwd><kwd><named-content xmlns:xlink="http://www.w3.org/1999/xlink" content-type="order">Araneae</named-content></kwd><kwd><named-content xmlns:xlink="http://www.w3.org/1999/xlink" content-type="family">Clubionidae</named-content></kwd></kwd-group><mixed-citation publication-type="journal"><person-group><name><surname>Zhang</surname><given-names>Jianshuang</given-names></name><name><surname>Yu</surname><given-names>Hao</given-names></name><name><surname>Li</surname><given-names>Shuqiang</given-names></name></person-group><article-title>Taxonomic studies on the sac spider genus <italic><tp:taxon-name><tp:taxon-name-part taxon-name-part-type="genus" reg="Clubiona">Clubiona</tp:taxon-name-part></tp:taxon-name></italic> (<tp:taxon-name><tp:taxon-name-part taxon-name-part-type="order">Araneae</tp:taxon-name-part></tp:taxon-name>, <tp:taxon-name><tp:taxon-name-part taxon-name-part-type="family">Clubionidae</tp:taxon-name-part></tp:taxon-name>) from Xishuangbanna Rainforest, China</article-title><source>Zookeys</source><day>26</day><month>4</month><year>2021</year><volume>1034</volume><fpage>1</fpage><lpage>163</lpage><pub-id pub-id-type="doi">10.3897/zookeys.1034.59413</pub-id></mixed-citation></tp:treatment-meta><tp:nomenclature><tp:taxon-name><object-id xmlns:xlink="http://www.w3.org/1999/xlink" content-type="arpha" xlink:type="simple">9EF03641-91D8-5F34-AA96-850307507501</object-id>
              <tp:taxon-name-part taxon-name-part-type="genus" reg="Clubiona">Clubiona</tp:taxon-name-part>
              <tp:taxon-name-part taxon-name-part-type="species" reg="subtongi">subtongi</tp:taxon-name-part>
              <object-id xmlns:xlink="http://www.w3.org/1999/xlink" content-type="zoobank" xlink:type="simple">http://zoobank.org/071280B5-EB72-4445-9605-EAC6699CF789</object-id>
            </tp:taxon-name><tp:taxon-authority>Yu &amp; Li</tp:taxon-authority><tp:taxon-status xmlns:xlink="http://www.w3.org/1999/xlink" xlink:type="simple">sp. nov.</tp:taxon-status><xref ref-type="fig" rid="F28">Figs 28</xref><xref ref-type="fig" rid="F29">, 29</xref><xref ref-type="fig" rid="F57">, 57D</xref><xref ref-type="fig" rid="F67">, 67D</xref></tp:nomenclature><tp:treatment-sec sec-type="Holotype" id="SECID0E4OCM"><title>Holotype</title><p>♂ (<named-content xmlns:xlink="http://www.w3.org/1999/xlink" content-type="dwc:institutional_code" xlink:type="simple">IZCAS</named-content>-Ar 34759, YHCLU0056), : Yunnan Province: Xishuangbanna: Mengla County: Menglun Town: <abbrev xmlns:xlink="http://www.w3.org/1999/xlink" content-type="institution" xlink:title="Xishuangbanna Tropical Botanic Garden, Yunnan, China" id="ABBRID0EIPCM" xlink:type="simple">XTBG</abbrev>, <italic><tp:taxon-name><tp:taxon-name-part taxon-name-part-type="genus" reg="Anogeissus">Anogeissus</tp:taxon-name-part> <tp:taxon-name-part taxon-name-part-type="species" reg="acuminata">acuminata</tp:taxon-name-part></tp:taxon-name></italic><tp:taxon-name><tp:taxon-name-part taxon-name-part-type="genus" reg="Clubiona"/><tp:taxon-name-part taxon-name-part-type="species" reg="plantation">plantation</tp:taxon-name-part></tp:taxon-name>, <named-content xmlns:xlink="http://www.w3.org/1999/xlink" content-type="dwc:verbatimCoordinates" xlink:type="simple"><named-content content-type="geo-json" specific-use="{&#34;type&#34;:&#34;Point&#34;,&#34;coordinates&#34;:[101.281667,21.900550]}" id="NCID0EEQCM" xlink:type="simple">21°54.033'N, 101°16.900'E</named-content></named-content>, ca. 606 m, 2.VIII.2018, Z.G. Chen et al. leg.</p></tp:treatment-sec><tp:treatment-sec sec-type="etymology" id="SECID0EJQCM"><title>Etymology.</title><p>The specific name is taken from its similarity to <italic><tp:taxon-name><tp:taxon-name-part taxon-name-part-type="genus" reg="Clubiona">Clubiona</tp:taxon-name-part> <tp:taxon-name-part taxon-name-part-type="species" reg="tongi">tongi</tp:taxon-name-part></tp:taxon-name></italic>; modified noun (name) in genitive case..</p></tp:treatment-sec><tp:treatment-sec sec-type="diagnosis" id="SECID0E1QCM"><title>Diagnosis.</title><p><italic><tp:taxon-name><tp:taxon-name-part taxon-name-part-type="genus" reg="Clubiona">Clubiona</tp:taxon-name-part> <tp:taxon-name-part taxon-name-part-type="species" reg="subtongi">subtongi</tp:taxon-name-part></tp:taxon-name></italic> sp. nov. resembles <italic><tp:taxon-name><tp:taxon-name-part taxon-name-part-type="genus" reg="Clubiona">C.</tp:taxon-name-part> <tp:taxon-name-part taxon-name-part-type="species" reg="tongi">tongi</tp:taxon-name-part></tp:taxon-name></italic> (<xref ref-type="bibr" rid="B74">Yu and Li 2019b</xref>: 212, figs 9A–E, 10E, F; Figs <xref ref-type="fig" rid="F57">57B</xref>, <xref ref-type="fig" rid="F67">67B</xref>) by having similar pale colouration and habitus (Fig. <xref ref-type="fig" rid="F29">29</xref>; <xref ref-type="bibr" rid="B74">Yu and Li 2019b</xref>: fig. 10E, F) and general shape of the palp (Figs <xref ref-type="fig" rid="F28">28A–E</xref>, <xref ref-type="fig" rid="F57">57B</xref>, <xref ref-type="fig" rid="F67">67B</xref>; <xref ref-type="bibr" rid="B74">Yu and Li 2019b</xref>: 212, fig. 9A–E) but can be distinguished by the: (1) embolar apex terminating at approximately the 4 o’clock position (Figs <xref ref-type="fig" rid="F28">28D</xref>, <xref ref-type="fig" rid="F57">57D</xref>) (vs. relatively longer tip terminating at approximately the 5 o’clock position; Figs <xref ref-type="fig" rid="F57">57B</xref>, <xref ref-type="fig" rid="F67">67B</xref>); (2) tegular hump that is ca. 1/5 tegulum length (Figs <xref ref-type="fig" rid="F28">28D</xref>, <xref ref-type="fig" rid="F57">57D</xref>) (vs. tegular hump ca. 1/3 tegulum length; Fig. <xref ref-type="fig" rid="F57">57B</xref>); (3) tegular base is unmodified (Figs <xref ref-type="fig" rid="F28">28B</xref>, <xref ref-type="fig" rid="F57">57D</xref>, <xref ref-type="fig" rid="F67">67D</xref>) (vs. with a papilliform flange; Fig. <xref ref-type="fig" rid="F67">67B</xref>).</p></tp:treatment-sec><tp:treatment-sec sec-type="description" id="SECID0EGUCM"><title>Description.</title><p><bold>Male.</bold> Holotype (Fig. <xref ref-type="fig" rid="F29">29</xref>): Total length 4.63; carapace 2.13 long, 1.54 wide; opisthosoma 2.50 long, 1.16 wide. Carapace light brown, slightly darker on the front ridge, without pattern, ocular area slightly narrowed, cervical groove indistinct; tegument smooth, marginally clothed with long, thin setae. Eyes: in dorsal view, <abbrev xmlns:xlink="http://www.w3.org/1999/xlink" xlink:title="anterior eye row" id="ABBRID0ESUCM" xlink:type="simple">AER</abbrev> slightly recurved, <abbrev xmlns:xlink="http://www.w3.org/1999/xlink" xlink:title="posterior eye row" id="ABBRID0EWUCM" xlink:type="simple">PER</abbrev> slightly procurved, <abbrev xmlns:xlink="http://www.w3.org/1999/xlink" xlink:title="posterior eye row" id="ABBRID0E1UCM" xlink:type="simple">PER</abbrev> slightly wider than <abbrev xmlns:xlink="http://www.w3.org/1999/xlink" xlink:title="anterior eye row" id="ABBRID0E5UCM" xlink:type="simple">AER</abbrev>. Eye sizes and interdistances: <abbrev xmlns:xlink="http://www.w3.org/1999/xlink" xlink:title="anterior median eyes" id="ABBRID0ECVCM" xlink:type="simple">AME</abbrev> 0.09, <abbrev xmlns:xlink="http://www.w3.org/1999/xlink" xlink:title="anterior lateral eyes" id="ABBRID0EGVCM" xlink:type="simple">ALE</abbrev> 0.10, <abbrev xmlns:xlink="http://www.w3.org/1999/xlink" xlink:title="posterior median eyes" id="ABBRID0EKVCM" xlink:type="simple">PME</abbrev> 0.12, <abbrev xmlns:xlink="http://www.w3.org/1999/xlink" xlink:title="posterior lateral eyes" id="ABBRID0EOVCM" xlink:type="simple">PLE</abbrev> 0.11, <abbrev xmlns:xlink="http://www.w3.org/1999/xlink" xlink:title="anterior median eyes" id="ABBRID0ESVCM" xlink:type="simple">AME</abbrev>–<abbrev xmlns:xlink="http://www.w3.org/1999/xlink" xlink:title="anterior median eyes" id="ABBRID0EWVCM" xlink:type="simple">AME</abbrev> 0.06, <abbrev xmlns:xlink="http://www.w3.org/1999/xlink" xlink:title="anterior median eyes" id="ABBRID0E1VCM" xlink:type="simple">AME</abbrev>–<abbrev xmlns:xlink="http://www.w3.org/1999/xlink" xlink:title="anterior lateral eyes" id="ABBRID0E5VCM" xlink:type="simple">ALE</abbrev> 0.03, <abbrev xmlns:xlink="http://www.w3.org/1999/xlink" xlink:title="posterior median eyes" id="ABBRID0ECWCM" xlink:type="simple">PME</abbrev>–<abbrev xmlns:xlink="http://www.w3.org/1999/xlink" xlink:title="posterior median eyes" id="ABBRID0EGWCM" xlink:type="simple">PME</abbrev> 0.26, <abbrev xmlns:xlink="http://www.w3.org/1999/xlink" xlink:title="posterior median eyes" id="ABBRID0EKWCM" xlink:type="simple">PME</abbrev>–<abbrev xmlns:xlink="http://www.w3.org/1999/xlink" xlink:title="posterior lateral eyes" id="ABBRID0EOWCM" xlink:type="simple">PLE</abbrev> 0.15, <abbrev xmlns:xlink="http://www.w3.org/1999/xlink" xlink:title="length of MOQ" id="ABBRID0ESWCM" xlink:type="simple">MOQL</abbrev> 0.33, <abbrev xmlns:xlink="http://www.w3.org/1999/xlink" xlink:title="MOQ anterior width" id="ABBRID0EWWCM" xlink:type="simple">MOQA</abbrev> 0.30, <abbrev xmlns:xlink="http://www.w3.org/1999/xlink" xlink:title="MOQ posterior width" id="ABBRID0E1WCM" xlink:type="simple">MOQP</abbrev> 0.46. Chelicerae brownish red, promargin with six teeth, retromargin with three teeth. Sternum yellowish white, 1.38 long, 0.95 wide. Labium and endites coloured as carapace. Legs yellowish white, without distinct markings. Leg measurements: I 4.28 (1.30, 1.70, 0.80, 0.48), II 4.70 (1.29, 1.98, 0.93, 0.50), III 3.83 (1.13, 1.28, 0.94, 0.49), IV 6.22 (1.88, 2.05, 1.79, 0.49). Abdomen lanceolate, dorsally grey with a lengthwise white heart shaped mark, reaching posterior half; with a pair of muscle depressions located on both sides of heart-shaped mark; venter centrally with an inverted trapezoidal orange patch.</p><p>Palp (Figs <xref ref-type="fig" rid="F28">28</xref>, <xref ref-type="fig" rid="F57">57D</xref>, <xref ref-type="fig" rid="F67">67D</xref>). Femur and patella unmodified. Tibia short, ca. 1/3 of cymbium length, with single retrolateral apophysis; <abbrev xmlns:xlink="http://www.w3.org/1999/xlink" xlink:title="retrolateral tibial apophysis" id="ABBRID0EMXCM" xlink:type="simple">RTA</abbrev> small, ca. 1/3 palpal tibia length, with a thumb-like base and spine-like tip. Tegulum elongate, oval, relatively flat, 2.1 × longer than wide, sperm duct distinct, V-shaped; tegular hump prominent, ca. 1/5 of tegulum length. Embolus filiform, originating on the retrolateral flank (ca. 10–11 o’clock on tegulum), aligning clockwise along the tegular hump, apex filiform, terminating at ca. 4 o’clock position.</p><p><bold>Female.</bold> Unknown.</p></tp:treatment-sec><tp:treatment-sec sec-type="comments" id="SECID0EUXCM"><title>Comments.</title><p>According to the <xref ref-type="bibr" rid="B67">WSC (2021)</xref>, a total of eight described <italic><tp:taxon-name><tp:taxon-name-part taxon-name-part-type="genus" reg="Clubiona">C.</tp:taxon-name-part> <tp:taxon-name-part taxon-name-part-type="species" reg="ternatensis">ternatensis</tp:taxon-name-part></tp:taxon-name></italic> group species are known only from females (See Table <xref ref-type="table" rid="T4">4</xref>). We describe this species based on the male, although it may be synonymised in future.</p></tp:treatment-sec><tp:treatment-sec sec-type="distribution" id="SECID0ENYCM"><title>Distribution.</title><p>Known only from the type locality, Xishuangbanna, Yunnan, China.</p></tp:treatment-sec><tp:treatment-sec><!--Section generated to contain objects referenced in tp:taxon-treatment.--><fig id="F28" position="float" orientation="portrait"><object-id xmlns:xlink="http://www.w3.org/1999/xlink" content-type="doi" xlink:type="simple">10.3897/zookeys.1034.59413.figure28</object-id><object-id xmlns:xlink="http://www.w3.org/1999/xlink" content-type="arpha" xlink:type="simple">7CFE7B64-6C3B-5BD8-8ABF-B592F4AA7494</object-id><label>Figure 28.</label><caption><p>Male palp of the holotype of <italic><tp:taxon-name><tp:taxon-name-part taxon-name-part-type="genus" reg="Clubiona">Clubiona</tp:taxon-name-part> <tp:taxon-name-part taxon-name-part-type="species" reg="subtongi">subtongi</tp:taxon-name-part></tp:taxon-name></italic> sp. nov. <bold>A</bold> prolateral view <bold>B</bold> retrolateral view <bold>C</bold> bulb, prolateral view <bold>D</bold> bulb, ventral view <bold>E</bold> bulb, retrolateral view. Abbreviations: E = embolus; <abbrev xmlns:xlink="http://www.w3.org/1999/xlink" xlink:title="embolar base" id="ABBRID0E42OM" xlink:type="simple">EB</abbrev> = embolar base; <abbrev xmlns:xlink="http://www.w3.org/1999/xlink" xlink:title="retrolateral tibial apophysis" id="ABBRID0EB3OM" xlink:type="simple">RTA</abbrev> = retrolateral tibial apophysis; <abbrev xmlns:xlink="http://www.w3.org/1999/xlink" xlink:title="tegular hump" id="ABBRID0EF3OM" xlink:type="simple">TH</abbrev> = tegular hump. Scale bars: 0.1 mm (equal for <bold>A, B</bold>, equal for <bold>C–E</bold>).</p></caption><graphic xmlns:xlink="http://www.w3.org/1999/xlink" xlink:href="zookeys-1034-001-g028.jpg" position="float" orientation="portrait" xlink:type="simple" id="oo_535437.jpg"><uri content-type="original_file" xlink:type="simple">https://binary.pensoft.net/fig/535437</uri></graphic></fig><fig id="F29" position="float" orientation="portrait"><object-id xmlns:xlink="http://www.w3.org/1999/xlink" content-type="doi" xlink:type="simple">10.3897/zookeys.1034.59413.figure29</object-id><object-id xmlns:xlink="http://www.w3.org/1999/xlink" content-type="arpha" xlink:type="simple">2CD7B999-F1C8-5379-9755-9792893B982E</object-id><label>Figure 29.</label><caption><p>Habitus of the male holotype of <italic><tp:taxon-name><tp:taxon-name-part taxon-name-part-type="genus" reg="Clubiona">Clubiona</tp:taxon-name-part> <tp:taxon-name-part taxon-name-part-type="species" reg="subtongi">subtongi</tp:taxon-name-part></tp:taxon-name></italic> sp. nov. <bold>A</bold> dorsal view <bold>B</bold> ventral view <bold>C</bold> lateral view. Scale bar: 1 mm (equal for <bold>A–C</bold>).</p></caption><graphic xmlns:xlink="http://www.w3.org/1999/xlink" xlink:href="zookeys-1034-001-g029.jpg" position="float" orientation="portrait" xlink:type="simple" id="oo_535438.jpg"><uri content-type="original_file" xlink:type="simple">https://binary.pensoft.net/fig/535438</uri></graphic></fig><fig id="F57" position="float" orientation="portrait"><object-id xmlns:xlink="http://www.w3.org/1999/xlink" content-type="doi" xlink:type="simple">10.3897/zookeys.1034.59413.figure57</object-id><object-id xmlns:xlink="http://www.w3.org/1999/xlink" content-type="arpha" xlink:type="simple">9D213756-5143-5C19-860A-9DD57E9AC58B</object-id><label>Figure 57.</label><caption><p><italic><tp:taxon-name><tp:taxon-name-part taxon-name-part-type="genus" reg="Clubiona">Clubiona</tp:taxon-name-part></tp:taxon-name></italic> spp. of the <italic><tp:taxon-name><tp:taxon-name-part taxon-name-part-type="genus" reg="Clubiona">C.</tp:taxon-name-part> <tp:taxon-name-part taxon-name-part-type="species" reg="ternatensis">ternatensis</tp:taxon-name-part></tp:taxon-name></italic> group, male palp, ventral view <bold>A</bold><italic><tp:taxon-name><tp:taxon-name-part taxon-name-part-type="genus" reg="Clubiona">C.</tp:taxon-name-part> <tp:taxon-name-part taxon-name-part-type="species" reg="theoblicki">theoblicki</tp:taxon-name-part></tp:taxon-name></italic><bold>B</bold><italic><tp:taxon-name><tp:taxon-name-part taxon-name-part-type="genus" reg="Clubiona">C.</tp:taxon-name-part> <tp:taxon-name-part taxon-name-part-type="species" reg="tongi">tongi</tp:taxon-name-part></tp:taxon-name></italic><bold>C</bold><italic><tp:taxon-name><tp:taxon-name-part taxon-name-part-type="genus" reg="Clubiona">C.</tp:taxon-name-part> <tp:taxon-name-part taxon-name-part-type="species" reg="subkuu">subkuu</tp:taxon-name-part></tp:taxon-name></italic><bold>D</bold><italic><tp:taxon-name><tp:taxon-name-part taxon-name-part-type="genus" reg="Clubiona">C.</tp:taxon-name-part> <tp:taxon-name-part taxon-name-part-type="species" reg="subtongi">subtongi</tp:taxon-name-part></tp:taxon-name></italic> sp. nov., holotype <bold>E</bold><italic><tp:taxon-name><tp:taxon-name-part taxon-name-part-type="genus" reg="Clubiona">C.</tp:taxon-name-part> <tp:taxon-name-part taxon-name-part-type="species" reg="zhengi">zhengi</tp:taxon-name-part></tp:taxon-name></italic>. Abbreviations: E = embolus; <abbrev xmlns:xlink="http://www.w3.org/1999/xlink" xlink:title="embolar base" id="ABBRID0ELXAO" xlink:type="simple">EB</abbrev> = embolar base; <abbrev xmlns:xlink="http://www.w3.org/1999/xlink" xlink:title="retrolateral tibial apophysis" id="ABBRID0EPXAO" xlink:type="simple">RTA</abbrev> = retrolateral tibial apophysis; <abbrev xmlns:xlink="http://www.w3.org/1999/xlink" xlink:title="tegular hump" id="ABBRID0ETXAO" xlink:type="simple">TH</abbrev> = tegular hump. Scale bars: 0.1 mm.</p></caption><graphic xmlns:xlink="http://www.w3.org/1999/xlink" xlink:href="zookeys-1034-001-g057.jpg" position="float" orientation="portrait" xlink:type="simple" id="oo_535466.jpg"><uri content-type="original_file" xlink:type="simple">https://binary.pensoft.net/fig/535466</uri></graphic></fig><fig id="F67" position="float" orientation="portrait"><object-id xmlns:xlink="http://www.w3.org/1999/xlink" content-type="doi" xlink:type="simple">10.3897/zookeys.1034.59413.figure67</object-id><object-id xmlns:xlink="http://www.w3.org/1999/xlink" content-type="arpha" xlink:type="simple">52533076-46E7-56A8-95BE-7D0334BF8D58</object-id><label>Figure 67.</label><caption><p><italic><tp:taxon-name><tp:taxon-name-part taxon-name-part-type="genus" reg="Clubiona">Clubiona</tp:taxon-name-part></tp:taxon-name></italic> spp. of the <italic><tp:taxon-name><tp:taxon-name-part taxon-name-part-type="genus" reg="Clubiona">C.</tp:taxon-name-part> <tp:taxon-name-part taxon-name-part-type="species" reg="ternatensis">ternatensis</tp:taxon-name-part></tp:taxon-name></italic> group, male palp, retrolateral view <bold>A</bold><italic><tp:taxon-name><tp:taxon-name-part taxon-name-part-type="genus" reg="Clubiona">C.</tp:taxon-name-part> <tp:taxon-name-part taxon-name-part-type="species" reg="theoblicki">theoblicki</tp:taxon-name-part></tp:taxon-name></italic><bold>B</bold><italic><tp:taxon-name><tp:taxon-name-part taxon-name-part-type="genus" reg="Clubiona">C.</tp:taxon-name-part> <tp:taxon-name-part taxon-name-part-type="species" reg="tongi">tongi</tp:taxon-name-part></tp:taxon-name></italic><bold>C</bold><italic><tp:taxon-name><tp:taxon-name-part taxon-name-part-type="genus" reg="Clubiona">C.</tp:taxon-name-part> <tp:taxon-name-part taxon-name-part-type="species" reg="subkuu">subkuu</tp:taxon-name-part></tp:taxon-name></italic><bold>D</bold><italic><tp:taxon-name><tp:taxon-name-part taxon-name-part-type="genus" reg="Clubiona">C.</tp:taxon-name-part> <tp:taxon-name-part taxon-name-part-type="species" reg="subtongi">subtongi</tp:taxon-name-part></tp:taxon-name></italic> sp. nov., holotype <bold>E</bold><italic><tp:taxon-name><tp:taxon-name-part taxon-name-part-type="genus" reg="Clubiona">C.</tp:taxon-name-part> <tp:taxon-name-part taxon-name-part-type="species" reg="zhengi">zhengi</tp:taxon-name-part></tp:taxon-name></italic>. Abbreviations: E = embolus; <abbrev xmlns:xlink="http://www.w3.org/1999/xlink" xlink:title="retrolateral tibial apophysis" id="ABBRID0EIUBO" xlink:type="simple">RTA</abbrev> = retrolateral tibial apophysis; <abbrev xmlns:xlink="http://www.w3.org/1999/xlink" xlink:title="ventral tibial apophysis" id="ABBRID0EMUBO" xlink:type="simple">VTA</abbrev> = ventral tibial apophysis. Scale bars: 0.1 mm.</p></caption><graphic xmlns:xlink="http://www.w3.org/1999/xlink" xlink:href="zookeys-1034-001-g067.jpg" position="float" orientation="portrait" xlink:type="simple" id="oo_535476.jpg"><uri content-type="original_file" xlink:type="simple">https://binary.pensoft.net/fig/535476</uri></graphic></fig><table-wrap id="T4" position="float" orientation="portrait"><label>Table 4.</label><caption><p>Species in the <italic><tp:taxon-name><tp:taxon-name-part taxon-name-part-type="genus" reg="Clubiona">Clubiona</tp:taxon-name-part> <tp:taxon-name-part taxon-name-part-type="species" reg="ternatensis">ternatensis</tp:taxon-name-part></tp:taxon-name></italic> group.</p></caption><table id="TID0EJNBM" rules="all"><tbody><tr><th rowspan="1" colspan="1"/><th rowspan="1" colspan="1">Species name</th><th rowspan="1" colspan="1">Known sex</th><th rowspan="1" colspan="1">Distribution</th></tr><tr><td rowspan="1" colspan="1">1</td><td rowspan="1" colspan="1"><italic><tp:taxon-name><tp:taxon-name-part taxon-name-part-type="genus" reg="Clubiona">C.</tp:taxon-name-part> <tp:taxon-name-part taxon-name-part-type="species" reg="analis">analis</tp:taxon-name-part></tp:taxon-name></italic> Thorell, 1895</td><td rowspan="1" colspan="1">♀</td><td rowspan="1" colspan="1">India (West Bengal), Bangladesh (Barisal), Myanmar (Moulmein)</td></tr><tr><td rowspan="1" colspan="1">2</td><td rowspan="1" colspan="1"><italic><tp:taxon-name><tp:taxon-name-part taxon-name-part-type="genus" reg="Clubiona">C.</tp:taxon-name-part> <tp:taxon-name-part taxon-name-part-type="species" reg="bachmaensis">bachmaensis</tp:taxon-name-part></tp:taxon-name></italic> Ono, 2009</td><td rowspan="1" colspan="1">♂</td><td rowspan="1" colspan="1">Vietnam</td></tr><tr><td rowspan="1" colspan="1">3</td><td rowspan="1" colspan="1"><italic><tp:taxon-name><tp:taxon-name-part taxon-name-part-type="genus" reg="Clubiona">C.</tp:taxon-name-part> <tp:taxon-name-part taxon-name-part-type="species" reg="bengalensis">bengalensis</tp:taxon-name-part></tp:taxon-name></italic> Biswas, 1984</td><td rowspan="1" colspan="1">♀</td><td rowspan="1" colspan="1">India (Maharashtra)</td></tr><tr><td rowspan="1" colspan="1">4</td><td rowspan="1" colspan="1"><italic><tp:taxon-name><tp:taxon-name-part taxon-name-part-type="genus" reg="Clubiona">C.</tp:taxon-name-part> <tp:taxon-name-part taxon-name-part-type="species" reg="brevispina">brevispina</tp:taxon-name-part></tp:taxon-name></italic> Huang &amp; Chen, 2012</td><td rowspan="1" colspan="1">♂♀</td><td rowspan="1" colspan="1">China (Taiwan)</td></tr><tr><td rowspan="1" colspan="1">5</td><td rowspan="1" colspan="1"><italic><tp:taxon-name><tp:taxon-name-part taxon-name-part-type="genus" reg="Clubiona">C.</tp:taxon-name-part> <tp:taxon-name-part taxon-name-part-type="species" reg="chathamensis">chathamensis</tp:taxon-name-part></tp:taxon-name></italic> Simon, 1905</td><td rowspan="1" colspan="1">♂</td><td rowspan="1" colspan="1">New Zealand (Chatham Is.)</td></tr><tr><td rowspan="1" colspan="1">6</td><td rowspan="1" colspan="1"><italic><tp:taxon-name><tp:taxon-name-part taxon-name-part-type="genus" reg="Clubiona">C.</tp:taxon-name-part> <tp:taxon-name-part taxon-name-part-type="species" reg="damirkovaci">damirkovaci</tp:taxon-name-part></tp:taxon-name></italic> Deeleman-Reinhold, 2001</td><td rowspan="1" colspan="1">♂♀</td><td rowspan="1" colspan="1">Malaysia (Kuala Lumpur)</td></tr><tr><td rowspan="1" colspan="1">7</td><td rowspan="1" colspan="1"><italic><tp:taxon-name><tp:taxon-name-part taxon-name-part-type="genus" reg="Clubiona">C.</tp:taxon-name-part> <tp:taxon-name-part taxon-name-part-type="species" reg="ericius">ericius</tp:taxon-name-part></tp:taxon-name></italic> Chrysanthus, 1967</td><td rowspan="1" colspan="1">♂♀</td><td rowspan="1" colspan="1">New Guinea</td></tr><tr><td rowspan="1" colspan="1">8</td><td rowspan="1" colspan="1"><italic><tp:taxon-name><tp:taxon-name-part taxon-name-part-type="genus" reg="Clubiona">C.</tp:taxon-name-part> <tp:taxon-name-part taxon-name-part-type="species" reg="esuriens">esuriens</tp:taxon-name-part></tp:taxon-name></italic> Thorell, 1897</td><td rowspan="1" colspan="1">♂</td><td rowspan="1" colspan="1">Myanmar (specific locality not clear)</td></tr><tr><td rowspan="1" colspan="1">9</td><td rowspan="1" colspan="1"><italic><tp:taxon-name><tp:taxon-name-part taxon-name-part-type="genus" reg="Clubiona">C.</tp:taxon-name-part> <tp:taxon-name-part taxon-name-part-type="species" reg="hatamensis">hatamensis</tp:taxon-name-part></tp:taxon-name></italic> (Thorell, 1881)</td><td rowspan="1" colspan="1">♂</td><td rowspan="1" colspan="1">New Guinea</td></tr><tr><td rowspan="1" colspan="1">10</td><td rowspan="1" colspan="1"><italic><tp:taxon-name><tp:taxon-name-part taxon-name-part-type="genus" reg="Clubiona">C.</tp:taxon-name-part> <tp:taxon-name-part taxon-name-part-type="species" reg="heteroducta">heteroducta</tp:taxon-name-part></tp:taxon-name></italic> Zhang &amp; Yin, 1998</td><td rowspan="1" colspan="1">♀</td><td rowspan="1" colspan="1">China (Yunnan)</td></tr><tr><td rowspan="1" colspan="1">11</td><td rowspan="1" colspan="1"><italic><tp:taxon-name><tp:taxon-name-part taxon-name-part-type="genus" reg="Clubiona">C.</tp:taxon-name-part> <tp:taxon-name-part taxon-name-part-type="species" reg="hitchinsi">hitchinsi</tp:taxon-name-part></tp:taxon-name></italic> Saaristo, 2002</td><td rowspan="1" colspan="1">♂♀</td><td rowspan="1" colspan="1">Seychelles, French Polynesia</td></tr><tr><td rowspan="1" colspan="1">12</td><td rowspan="1" colspan="1"><italic><tp:taxon-name><tp:taxon-name-part taxon-name-part-type="genus" reg="Clubiona">C.</tp:taxon-name-part> <tp:taxon-name-part taxon-name-part-type="species" reg="hystrix">hystrix</tp:taxon-name-part></tp:taxon-name></italic> Berland, 1938</td><td rowspan="1" colspan="1">♂♀</td><td rowspan="1" colspan="1">Indonesia (Lesser Sunda Is.)</td></tr><tr><td rowspan="1" colspan="1">13</td><td rowspan="1" colspan="1"><italic><tp:taxon-name><tp:taxon-name-part taxon-name-part-type="genus" reg="Clubiona">C.</tp:taxon-name-part> <tp:taxon-name-part taxon-name-part-type="species" reg="jaegeri">jaegeri</tp:taxon-name-part></tp:taxon-name></italic> Ono, 2011</td><td rowspan="1" colspan="1">♂</td><td rowspan="1" colspan="1">Palau Is.</td></tr><tr><td rowspan="1" colspan="1">14</td><td rowspan="1" colspan="1"><italic><tp:taxon-name><tp:taxon-name-part taxon-name-part-type="genus" reg="Clubiona">C.</tp:taxon-name-part> <tp:taxon-name-part taxon-name-part-type="species" reg="kapataganensis">kapataganensis</tp:taxon-name-part></tp:taxon-name></italic> Barrion &amp; Litsinger, 1995</td><td rowspan="1" colspan="1">♀</td><td rowspan="1" colspan="1">Philippines (Laguna)</td></tr><tr><td rowspan="1" colspan="1">15</td><td rowspan="1" colspan="1"><italic><tp:taxon-name><tp:taxon-name-part taxon-name-part-type="genus" reg="Clubiona">C.</tp:taxon-name-part> <tp:taxon-name-part taxon-name-part-type="species" reg="kowong">kowong</tp:taxon-name-part></tp:taxon-name></italic> Chrysanthus, 1967</td><td rowspan="1" colspan="1">♂♀</td><td rowspan="1" colspan="1">New Guinea</td></tr><tr><td rowspan="1" colspan="1">16</td><td rowspan="1" colspan="1"><italic><tp:taxon-name><tp:taxon-name-part taxon-name-part-type="genus" reg="Clubiona">C.</tp:taxon-name-part> <tp:taxon-name-part taxon-name-part-type="species" reg="kuu">kuu</tp:taxon-name-part></tp:taxon-name></italic> Jäger &amp; Dankittipakul, 2010</td><td rowspan="1" colspan="1">♂</td><td rowspan="1" colspan="1">Laos</td></tr><tr><td rowspan="1" colspan="1">17</td><td rowspan="1" colspan="1"><italic><tp:taxon-name><tp:taxon-name-part taxon-name-part-type="genus" reg="Clubiona">C.</tp:taxon-name-part> <tp:taxon-name-part taxon-name-part-type="species" reg="maipai">maipai</tp:taxon-name-part></tp:taxon-name></italic> Jäger &amp; Dankittipakul, 2010</td><td rowspan="1" colspan="1">♂♀</td><td rowspan="1" colspan="1">Thailand (Mae Hong Son)</td></tr><tr><td rowspan="1" colspan="1">18</td><td rowspan="1" colspan="1"><italic><tp:taxon-name><tp:taxon-name-part taxon-name-part-type="genus" reg="Clubiona">C.</tp:taxon-name-part> <tp:taxon-name-part taxon-name-part-type="species" reg="meraukensis">meraukensis</tp:taxon-name-part></tp:taxon-name></italic> Chrysanthus, 1967</td><td rowspan="1" colspan="1">♂♀</td><td rowspan="1" colspan="1">New Guinea</td></tr><tr><td rowspan="1" colspan="1">19</td><td rowspan="1" colspan="1"><italic><tp:taxon-name><tp:taxon-name-part taxon-name-part-type="genus" reg="Clubiona">C.</tp:taxon-name-part> <tp:taxon-name-part taxon-name-part-type="species" reg="oceanica">oceanica</tp:taxon-name-part></tp:taxon-name></italic> Ono, 2011</td><td rowspan="1" colspan="1">♂♀</td><td rowspan="1" colspan="1">Japan (Chichijima Is.)</td></tr><tr><td rowspan="1" colspan="1">20</td><td rowspan="1" colspan="1"><italic><tp:taxon-name><tp:taxon-name-part taxon-name-part-type="genus" reg="Clubiona">C.</tp:taxon-name-part> <tp:taxon-name-part taxon-name-part-type="species" reg="pantherina">pantherina</tp:taxon-name-part></tp:taxon-name></italic> Chrysanthus, 1967</td><td rowspan="1" colspan="1">♂♀</td><td rowspan="1" colspan="1">New Guinea</td></tr><tr><td rowspan="1" colspan="1">21</td><td rowspan="1" colspan="1"><italic><tp:taxon-name><tp:taxon-name-part taxon-name-part-type="genus" reg="Clubiona">C.</tp:taxon-name-part> <tp:taxon-name-part taxon-name-part-type="species" reg="papuana">papuana</tp:taxon-name-part></tp:taxon-name></italic> Chrysanthus, 1967</td><td rowspan="1" colspan="1">♀</td><td rowspan="1" colspan="1">New Guinea</td></tr><tr><td rowspan="1" colspan="1">22</td><td rowspan="1" colspan="1"><italic><tp:taxon-name><tp:taxon-name-part taxon-name-part-type="genus" reg="Clubiona">C.</tp:taxon-name-part> <tp:taxon-name-part taxon-name-part-type="species" reg="paranghinlalakirta">paranghinlalakirta</tp:taxon-name-part></tp:taxon-name></italic> Barrion &amp; Litsinger, 1995</td><td rowspan="1" colspan="1">♂</td><td rowspan="1" colspan="1">Philippines (Misamis Oriental)</td></tr><tr><td rowspan="1" colspan="1">23</td><td rowspan="1" colspan="1"><italic><tp:taxon-name><tp:taxon-name-part taxon-name-part-type="genus" reg="Clubiona">C.</tp:taxon-name-part> <tp:taxon-name-part taxon-name-part-type="species" reg="pseudomaxillata">pseudomaxillata</tp:taxon-name-part></tp:taxon-name></italic> Hogg, 1915</td><td rowspan="1" colspan="1">♀</td><td rowspan="1" colspan="1">New Guinea</td></tr><tr><td rowspan="1" colspan="1">24</td><td rowspan="1" colspan="1"><italic><tp:taxon-name><tp:taxon-name-part taxon-name-part-type="genus" reg="Clubiona">C.</tp:taxon-name-part> <tp:taxon-name-part taxon-name-part-type="species" reg="pseudopteroneta">pseudopteroneta</tp:taxon-name-part></tp:taxon-name></italic> Raven &amp; Stumkat, 2002</td><td rowspan="1" colspan="1">♂♀</td><td rowspan="1" colspan="1">Australia (Queensland)</td></tr><tr><td rowspan="1" colspan="1">25</td><td rowspan="1" colspan="1"><italic><tp:taxon-name><tp:taxon-name-part taxon-name-part-type="genus" reg="Clubiona">C.</tp:taxon-name-part> <tp:taxon-name-part taxon-name-part-type="species" reg="ramoiensis">ramoiensis</tp:taxon-name-part></tp:taxon-name></italic> (Thorell, 1881)</td><td rowspan="1" colspan="1">♀</td><td rowspan="1" colspan="1">New Guinea</td></tr><tr><td rowspan="1" colspan="1">26</td><td rowspan="1" colspan="1"><italic><tp:taxon-name><tp:taxon-name-part taxon-name-part-type="genus" reg="Clubiona">C.</tp:taxon-name-part> <tp:taxon-name-part taxon-name-part-type="species" reg="sertungensis">sertungensis</tp:taxon-name-part></tp:taxon-name></italic> Hayashi, 1996</td><td rowspan="1" colspan="1">♂♀</td><td rowspan="1" colspan="1">Indonesia (Krakatau)</td></tr><tr><td rowspan="1" colspan="1">27</td><td rowspan="1" colspan="1"><italic><tp:taxon-name><tp:taxon-name-part taxon-name-part-type="genus" reg="Clubiona">C.</tp:taxon-name-part> <tp:taxon-name-part taxon-name-part-type="species" reg="subkuu">subkuu</tp:taxon-name-part></tp:taxon-name></italic> Yu &amp; Li, 2019</td><td rowspan="1" colspan="1">♂♀</td><td rowspan="1" colspan="1">China (Yunnan)</td></tr><tr><td rowspan="1" colspan="1">28</td><td rowspan="1" colspan="1"><italic><tp:taxon-name><tp:taxon-name-part taxon-name-part-type="genus" reg="Clubiona">C.</tp:taxon-name-part> <tp:taxon-name-part taxon-name-part-type="species" reg="ternatensis">ternatensis</tp:taxon-name-part></tp:taxon-name></italic> (Thorell, 1881)</td><td rowspan="1" colspan="1">♀</td><td rowspan="1" colspan="1">Indonesia (Moluccas)</td></tr><tr><td rowspan="1" colspan="1">29</td><td rowspan="1" colspan="1"><italic><tp:taxon-name><tp:taxon-name-part taxon-name-part-type="genus" reg="Clubiona">C.</tp:taxon-name-part> <tp:taxon-name-part taxon-name-part-type="species" reg="theoblicki">theoblicki</tp:taxon-name-part></tp:taxon-name></italic> Yu &amp; Li, 2019</td><td rowspan="1" colspan="1">♂♀</td><td rowspan="1" colspan="1">China (Yunnan)</td></tr><tr><td rowspan="1" colspan="1">30</td><td rowspan="1" colspan="1"><italic><tp:taxon-name><tp:taxon-name-part taxon-name-part-type="genus" reg="Clubiona">C.</tp:taxon-name-part> <tp:taxon-name-part taxon-name-part-type="species" reg="tongi">tongi</tp:taxon-name-part></tp:taxon-name></italic> Yu &amp; Li, 2019</td><td rowspan="1" colspan="1">♂♀</td><td rowspan="1" colspan="1">China (Yunnan)</td></tr><tr><td rowspan="1" colspan="1">31</td><td rowspan="1" colspan="1"><italic><tp:taxon-name><tp:taxon-name-part taxon-name-part-type="genus" reg="Clubiona">C.</tp:taxon-name-part> <tp:taxon-name-part taxon-name-part-type="species" reg="zhengi">zhengi</tp:taxon-name-part></tp:taxon-name></italic> Yu &amp; Li, 2019</td><td rowspan="1" colspan="1">♂♀</td><td rowspan="1" colspan="1">China (Yunnan)</td></tr><tr><td rowspan="1" colspan="1">32</td><td rowspan="1" colspan="1"><italic><tp:taxon-name><tp:taxon-name-part taxon-name-part-type="genus" reg="Clubiona">C.</tp:taxon-name-part> <tp:taxon-name-part taxon-name-part-type="species" reg="mii">mii</tp:taxon-name-part></tp:taxon-name></italic> Yu &amp; Li, sp. nov.</td><td rowspan="1" colspan="1">♀</td><td rowspan="1" colspan="1">China (Yunnan)</td></tr><tr><td rowspan="1" colspan="1">33</td><td rowspan="1" colspan="1"><italic><tp:taxon-name><tp:taxon-name-part taxon-name-part-type="genus" reg="Clubiona">C.</tp:taxon-name-part> <tp:taxon-name-part taxon-name-part-type="species" reg="subtongi">subtongi</tp:taxon-name-part></tp:taxon-name></italic> Yu &amp; Li, sp. nov.</td><td rowspan="1" colspan="1">♂</td><td rowspan="1" colspan="1">China (Yunnan)</td></tr></tbody></table></table-wrap></tp:treatment-sec><ref-list><ref id="B74"><mixed-citation xmlns:xlink="http://www.w3.org/1999/xlink" xlink:type="simple"><person-group><name name-style="western"><surname>Yu</surname><given-names>H</given-names></name><name name-style="western"><surname>Li</surname><given-names>S</given-names></name></person-group> (<year>2019b</year>) <article-title>On further species of the spider genus <italic><tp:taxon-name><tp:taxon-name-part taxon-name-part-type="genus">Clubiona</tp:taxon-name-part></tp:taxon-name></italic> Latreille, 1804 (<tp:taxon-name><tp:taxon-name-part taxon-name-part-type="order">Araneae</tp:taxon-name-part></tp:taxon-name>, <tp:taxon-name><tp:taxon-name-part taxon-name-part-type="family">Clubionidae</tp:taxon-name-part></tp:taxon-name>) from Xishuangbanna Rainforest, southwestern China.</article-title><source>Zootaxa</source><volume>4679</volume>(<issue>2</issue>): <fpage>201</fpage>–<lpage>230</lpage>. <ext-link xlink:type="simple" ext-link-type="doi" xlink:href="10.11646/zootaxa.4679.2.1">https://doi.org/10.11646/zootaxa.4679.2.1</ext-link></mixed-citation></ref><ref id="B67"><mixed-citation xmlns:xlink="http://www.w3.org/1999/xlink" xlink:type="simple"><institution xlink:type="simple">WSC</institution> (<year>2021</year>) World Spider Catalog. Version 22.0. Natural History Museum Bern. <ext-link xlink:type="simple" ext-link-type="uri" xlink:href="http://wsc">http://wsc</ext-link>. nmbe.ch [accessed on 12.03.2021]</mixed-citation></ref></ref-list></tp:taxon-treatment>
