# Supplementary material for: Taxonomic studies on the sac spider genus Clubiona (Araneae, Clubionidae) from Xishuangbanna Rainforest, China
Source: Zookeys. 2021 Apr 26;1034:1–163. doi: 10.3897/zookeys.1034.59413 (PMC8093189; doi:10.3897/zookeys.1034.59413)
Supplement: XML Treatment for Clubiona filicata [file zookeys.1034.59413-treatment36.xml]

<!DOCTYPE tp:taxon-treatment
  PUBLIC "-//TaxonX//DTD Taxonomic Treatment Publishing DTD v0 20100105//EN" "tax-treatment-NSO.dtd">
<tp:taxon-treatment xmlns:tp="http://www.plazi.org/taxpub"><tp:treatment-meta><kwd-group><label>Taxon classification</label><kwd><named-content xmlns:xlink="http://www.w3.org/1999/xlink" content-type="kingdom">Animalia</named-content></kwd><kwd><named-content xmlns:xlink="http://www.w3.org/1999/xlink" content-type="order">Araneae</named-content></kwd><kwd><named-content xmlns:xlink="http://www.w3.org/1999/xlink" content-type="family">Clubionidae</named-content></kwd></kwd-group><mixed-citation publication-type="journal"><person-group><name><surname>Zhang</surname><given-names>Jianshuang</given-names></name><name><surname>Yu</surname><given-names>Hao</given-names></name><name><surname>Li</surname><given-names>Shuqiang</given-names></name></person-group><article-title>Taxonomic studies on the sac spider genus <italic><tp:taxon-name><tp:taxon-name-part taxon-name-part-type="genus" reg="Clubiona">Clubiona</tp:taxon-name-part></tp:taxon-name></italic> (<tp:taxon-name><tp:taxon-name-part taxon-name-part-type="order">Araneae</tp:taxon-name-part></tp:taxon-name>, <tp:taxon-name><tp:taxon-name-part taxon-name-part-type="family">Clubionidae</tp:taxon-name-part></tp:taxon-name>) from Xishuangbanna Rainforest, China</article-title><source>Zookeys</source><day>26</day><month>4</month><year>2021</year><volume>1034</volume><fpage>1</fpage><lpage>163</lpage><pub-id pub-id-type="doi">10.3897/zookeys.1034.59413</pub-id></mixed-citation></tp:treatment-meta><tp:nomenclature><tp:taxon-name><object-id xmlns:xlink="http://www.w3.org/1999/xlink" content-type="arpha" xlink:type="simple">FFF83172-0DA9-51C3-B384-05D657A21DA8</object-id>
              <tp:taxon-name-part taxon-name-part-type="genus" reg="Clubiona">Clubiona</tp:taxon-name-part>
              <tp:taxon-name-part taxon-name-part-type="species" reg="filicata">filicata</tp:taxon-name-part>
            </tp:taxon-name><tp:taxon-authority>group</tp:taxon-authority><tp:nomenclature-citation-list><tp:nomenclature-citation><tp:taxon-name>
                  <tp:taxon-name-part taxon-name-part-type="genus" reg="Tolophus">Tolophus</tp:taxon-name-part>
                </tp:taxon-name><comment>Thorell, 1891: 26 (type species <tp:taxon-name><tp:taxon-name-part taxon-name-part-type="genus" reg="Tolophus">T.</tp:taxon-name-part> <tp:taxon-name-part taxon-name-part-type="species" reg="submaculatus">submaculatus</tp:taxon-name-part></tp:taxon-name> Thorell, 1891).</comment></tp:nomenclature-citation><tp:nomenclature-citation><tp:taxon-name>
                  <tp:taxon-name-part taxon-name-part-type="genus" reg="Japoniona">Japoniona</tp:taxon-name-part>
                </tp:taxon-name><comment>Mikhailov, 1990: 443 (described as subgenus).</comment></tp:nomenclature-citation><tp:nomenclature-citation><tp:taxon-name>
                  <tp:taxon-name-part taxon-name-part-type="genus" reg="Clubiona">Clubiona</tp:taxon-name-part></tp:taxon-name><comment>: <xref ref-type="bibr" rid="B9">Deeleman-Reinhold 2001</xref>: 90 (synonymised <tp:taxon-name><tp:taxon-name-part taxon-name-part-type="genus" reg="Tolophus">Tolophus</tp:taxon-name-part></tp:taxon-name> and <tp:taxon-name><tp:taxon-name-part taxon-name-part-type="genus" reg="Japoniona">Japoniona</tp:taxon-name-part></tp:taxon-name>)</comment></tp:nomenclature-citation><tp:nomenclature-citation><tp:taxon-name>
                  <tp:taxon-name-part taxon-name-part-type="genus" reg="Clubiona">Clubiona</tp:taxon-name-part> <tp:taxon-name-part taxon-name-part-type="species" reg="japonica">japonica</tp:taxon-name-part></tp:taxon-name><comment>group: <xref ref-type="bibr" rid="B9">Deeleman-Reinhold 2001</xref>: 90</comment></tp:nomenclature-citation></tp:nomenclature-citation-list></tp:nomenclature><tp:treatment-sec sec-type="diagnosis" id="SECID0E1VDM"><title>Diagnosis.</title><p>See <xref ref-type="bibr" rid="B31">Mikhailov (1990)</xref> and <xref ref-type="bibr" rid="B76">Yu et al. (2017a)</xref>.</p></tp:treatment-sec><tp:treatment-sec sec-type="description" id="SECID0EIWDM"><title>Description.</title><p>See <xref ref-type="bibr" rid="B34">Mikhailov (1995)</xref> and <xref ref-type="bibr" rid="B9">Deeleman-Reinhold (2001)</xref>.</p></tp:treatment-sec><tp:treatment-sec sec-type="distribution" id="SECID0EWWDM"><title>Composition and distribution.</title><p>A list of the species of the <italic><tp:taxon-name><tp:taxon-name-part taxon-name-part-type="genus" reg="Clubiona"/><tp:taxon-name-part taxon-name-part-type="species" reg="japonica">japonica</tp:taxon-name-part></tp:taxon-name></italic> group was provided by <xref ref-type="bibr" rid="B76">Yu et al. (2017a)</xref>. Combined with new taxonomic data in the present paper, we provide an updated list (Table <xref ref-type="table" rid="T5">5</xref>).</p></tp:treatment-sec><tp:treatment-sec sec-type="comments" id="SECID0EOXDM"><title>Comments.</title><p><italic><tp:taxon-name><tp:taxon-name-part taxon-name-part-type="genus" reg="Japoniona">Japoniona</tp:taxon-name-part></tp:taxon-name></italic> Mikhailov,1990 was described to accommodate the <italic><tp:taxon-name><tp:taxon-name-part taxon-name-part-type="genus" reg="Clubiona"/><tp:taxon-name-part taxon-name-part-type="species" reg="japonica">japonica</tp:taxon-name-part></tp:taxon-name></italic> group. Later, the subgenus <tp:taxon-name><tp:taxon-name-part taxon-name-part-type="genus" reg="Japoniona"/><tp:taxon-name-part taxon-name-part-type="subgenus" reg="Japoniona">Japoniona</tp:taxon-name-part></tp:taxon-name> was synonymised by <xref ref-type="bibr" rid="B9">Deeleman-Reinhold (2001)</xref> with <italic><tp:taxon-name><tp:taxon-name-part taxon-name-part-type="genus" reg="Clubiona">Clubiona</tp:taxon-name-part></tp:taxon-name></italic>. A long-forgotten genus, <italic><tp:taxon-name><tp:taxon-name-part taxon-name-part-type="genus" reg="Tolophus">Tolophus</tp:taxon-name-part></tp:taxon-name></italic> Thorell, 1891: 26 (type species <italic><tp:taxon-name><tp:taxon-name-part taxon-name-part-type="genus" reg="Tolophus">T.</tp:taxon-name-part> <tp:taxon-name-part taxon-name-part-type="species" reg="submaculatus">submaculatus</tp:taxon-name-part></tp:taxon-name></italic> Thorell, 1891, belonging to the <italic><tp:taxon-name><tp:taxon-name-part taxon-name-part-type="genus" reg="Clubiona"/><tp:taxon-name-part taxon-name-part-type="species" reg="japonica">japonica</tp:taxon-name-part></tp:taxon-name></italic> group), is currently considered a junior synonym of <italic><tp:taxon-name><tp:taxon-name-part taxon-name-part-type="genus" reg="Clubiona">Clubiona</tp:taxon-name-part></tp:taxon-name></italic>. The monophyly of the group is supported by morphological characters and molecular data (pers. obs.). However, the exact placement of the group within <italic><tp:taxon-name><tp:taxon-name-part taxon-name-part-type="genus" reg="Clubiona">Clubiona</tp:taxon-name-part></tp:taxon-name></italic> or <tp:taxon-name><tp:taxon-name-part taxon-name-part-type="family">Clubionidae</tp:taxon-name-part></tp:taxon-name> remains to be investigated using integrative taxonomy. <italic><tp:taxon-name><tp:taxon-name-part taxon-name-part-type="genus" reg="Tolophus">Tolophus</tp:taxon-name-part></tp:taxon-name></italic> should perhaps be removed from synonymy with <italic><tp:taxon-name><tp:taxon-name-part taxon-name-part-type="genus" reg="Clubiona">Clubiona</tp:taxon-name-part></tp:taxon-name></italic>.</p><table-wrap id="T5" position="float" orientation="portrait"><label>Table 5.</label><caption><p><italic><tp:taxon-name><tp:taxon-name-part taxon-name-part-type="genus" reg="Clubiona">Clubiona</tp:taxon-name-part> <tp:taxon-name-part taxon-name-part-type="species" reg="filicata">filicata</tp:taxon-name-part></tp:taxon-name></italic> group.</p></caption><table id="TID0EUECM" rules="all"><tbody><tr><th rowspan="1" colspan="1"/><th rowspan="1" colspan="1">Species name</th><th rowspan="1" colspan="1">Known sex</th><th rowspan="1" colspan="1">Distribution</th></tr><tr><td rowspan="1" colspan="1">1</td><td rowspan="1" colspan="1"><italic><tp:taxon-name><tp:taxon-name-part taxon-name-part-type="genus" reg="Clubiona">C.</tp:taxon-name-part> <tp:taxon-name-part taxon-name-part-type="species" reg="annuligera">annuligera</tp:taxon-name-part></tp:taxon-name></italic> Lessert, 1929</td><td rowspan="1" colspan="1">♂♀</td><td rowspan="1" colspan="1">Congo, Mozambique</td></tr><tr><td rowspan="1" colspan="1">2</td><td rowspan="1" colspan="1"><italic><tp:taxon-name><tp:taxon-name-part taxon-name-part-type="genus" reg="Clubiona">C.</tp:taxon-name-part> <tp:taxon-name-part taxon-name-part-type="species" reg="abnormis">abnormis</tp:taxon-name-part></tp:taxon-name></italic> Dankittipakul, 2008</td><td rowspan="1" colspan="1">♂♀</td><td rowspan="1" colspan="1">Thailand (Nakhorn Ratchasima), Laos, China (Yunnan)</td></tr><tr><td rowspan="1" colspan="1">3</td><td rowspan="1" colspan="1"><italic><tp:taxon-name><tp:taxon-name-part taxon-name-part-type="genus" reg="Clubiona">C.</tp:taxon-name-part> <tp:taxon-name-part taxon-name-part-type="species" reg="bilobata">bilobata</tp:taxon-name-part></tp:taxon-name></italic> Dhali, Roy, Saha &amp; Raychaudhuri, 2016</td><td rowspan="1" colspan="1">♀</td><td rowspan="1" colspan="1">India (West Bengal)</td></tr><tr><td rowspan="1" colspan="1">4</td><td rowspan="1" colspan="1"><italic><tp:taxon-name><tp:taxon-name-part taxon-name-part-type="genus" reg="Clubiona">C.</tp:taxon-name-part> <tp:taxon-name-part taxon-name-part-type="species" reg="calycina">calycina</tp:taxon-name-part></tp:taxon-name></italic> Wu &amp; Zhang, 2014</td><td rowspan="1" colspan="1">♂♀</td><td rowspan="1" colspan="1">China (Henan)</td></tr><tr><td rowspan="1" colspan="1">5</td><td rowspan="1" colspan="1"><italic><tp:taxon-name><tp:taxon-name-part taxon-name-part-type="genus" reg="Clubiona">C.</tp:taxon-name-part> <tp:taxon-name-part taxon-name-part-type="species" reg="campylacantha">campylacantha</tp:taxon-name-part></tp:taxon-name></italic> Dankittipakul, 2008</td><td rowspan="1" colspan="1">♂♀</td><td rowspan="1" colspan="1">Thailand (Loei)</td></tr><tr><td rowspan="1" colspan="1">6</td><td rowspan="1" colspan="1"><italic><tp:taxon-name><tp:taxon-name-part taxon-name-part-type="genus" reg="Clubiona">C.</tp:taxon-name-part> <tp:taxon-name-part taxon-name-part-type="species" reg="charleneae">charleneae</tp:taxon-name-part></tp:taxon-name></italic> Barrion &amp; Litsinger, 1995</td><td rowspan="1" colspan="1">♂♀</td><td rowspan="1" colspan="1">Philippines (Quezon)</td></tr><tr><td rowspan="1" colspan="1">7</td><td rowspan="1" colspan="1"><italic><tp:taxon-name><tp:taxon-name-part taxon-name-part-type="genus" reg="Clubiona">C.</tp:taxon-name-part> <tp:taxon-name-part taxon-name-part-type="species" reg="circulata">circulata</tp:taxon-name-part></tp:taxon-name></italic> Zhang et Yin, 1998</td><td rowspan="1" colspan="1">♂♀</td><td rowspan="1" colspan="1">China (Yunnan)</td></tr><tr><td rowspan="1" colspan="1">8</td><td rowspan="1" colspan="1"><italic><tp:taxon-name><tp:taxon-name-part taxon-name-part-type="genus" reg="Clubiona">C.</tp:taxon-name-part> <tp:taxon-name-part taxon-name-part-type="species" reg="coreana">coreana</tp:taxon-name-part></tp:taxon-name></italic> Paik, 1990</td><td rowspan="1" colspan="1">♂♀</td><td rowspan="1" colspan="1">Russia (south part of the Far East), Korea China (Niaoning)</td></tr><tr><td rowspan="1" colspan="1">9</td><td rowspan="1" colspan="1"><italic><tp:taxon-name><tp:taxon-name-part taxon-name-part-type="genus" reg="Clubiona">C.</tp:taxon-name-part> <tp:taxon-name-part taxon-name-part-type="species" reg="reichlini">reichlini</tp:taxon-name-part></tp:taxon-name></italic> Schenkel, 1944</td><td rowspan="1" colspan="1">♂♀</td><td rowspan="1" colspan="1">China (Zhejiang)</td></tr><tr><td rowspan="1" colspan="1">10</td><td rowspan="1" colspan="1"><italic><tp:taxon-name><tp:taxon-name-part taxon-name-part-type="genus" reg="Clubiona">C.</tp:taxon-name-part> <tp:taxon-name-part taxon-name-part-type="species" reg="digitata">digitata</tp:taxon-name-part></tp:taxon-name></italic> Dankittipakul, 2012</td><td rowspan="1" colspan="1">♂♀</td><td rowspan="1" colspan="1">Thailand (Loei, Pathum Thani)</td></tr><tr><td rowspan="1" colspan="1">11</td><td rowspan="1" colspan="1"><italic><tp:taxon-name><tp:taxon-name-part taxon-name-part-type="genus" reg="Clubiona">C.</tp:taxon-name-part> <tp:taxon-name-part taxon-name-part-type="species" reg="drassodes">drassodes</tp:taxon-name-part></tp:taxon-name></italic> O. P.-Cambridge, 1874</td><td rowspan="1" colspan="1">♂♀</td><td rowspan="1" colspan="1">India, Bangladesh, China</td></tr><tr><td rowspan="1" colspan="1">12</td><td rowspan="1" colspan="1"><italic><tp:taxon-name><tp:taxon-name-part taxon-name-part-type="genus" reg="Clubiona">C.</tp:taxon-name-part> <tp:taxon-name-part taxon-name-part-type="species" reg="filicata">filicata</tp:taxon-name-part></tp:taxon-name></italic> O. Pickard-Cambridge, 1874</td><td rowspan="1" colspan="1">♂♀</td><td rowspan="1" colspan="1">Pakistan to Taiwan, south China, south to Thailand</td></tr><tr><td rowspan="1" colspan="1">13</td><td rowspan="1" colspan="1"><italic><tp:taxon-name><tp:taxon-name-part taxon-name-part-type="genus" reg="Clubiona">C.</tp:taxon-name-part> <tp:taxon-name-part taxon-name-part-type="species" reg="filifera">filifera</tp:taxon-name-part></tp:taxon-name></italic> Dankittipakul, 2008</td><td rowspan="1" colspan="1">♂♀</td><td rowspan="1" colspan="1">Thailand (Nakhorn Ratchasima)</td></tr><tr><td rowspan="1" colspan="1">14</td><td rowspan="1" colspan="1"><italic><tp:taxon-name><tp:taxon-name-part taxon-name-part-type="genus" reg="Clubiona">C.</tp:taxon-name-part> <tp:taxon-name-part taxon-name-part-type="species" reg="filoramula">filoramula</tp:taxon-name-part></tp:taxon-name></italic> Zhang &amp; Yin, 1998</td><td rowspan="1" colspan="1">♂</td><td rowspan="1" colspan="1">China (Yunnan)</td></tr><tr><td rowspan="1" colspan="1">15</td><td rowspan="1" colspan="1"><italic><tp:taxon-name><tp:taxon-name-part taxon-name-part-type="genus" reg="Clubiona">C.</tp:taxon-name-part> <tp:taxon-name-part taxon-name-part-type="species" reg="gallagheri">gallagheri</tp:taxon-name-part></tp:taxon-name></italic> Barrion &amp; Litsinger, 1995</td><td rowspan="1" colspan="1">♀</td><td rowspan="1" colspan="1">Indonesia (Java)</td></tr><tr><td rowspan="1" colspan="1">16</td><td rowspan="1" colspan="1"><italic><tp:taxon-name><tp:taxon-name-part taxon-name-part-type="genus" reg="Clubiona">C.</tp:taxon-name-part> <tp:taxon-name-part taxon-name-part-type="species" reg="grucollaris">grucollaris</tp:taxon-name-part></tp:taxon-name></italic> Yu, Zhang &amp; Chen, 2017</td><td rowspan="1" colspan="1">♂♀</td><td rowspan="1" colspan="1">China (Hainan, Guizhou, and Yunnan)</td></tr><tr><td rowspan="1" colspan="1">17</td><td rowspan="1" colspan="1"><italic><tp:taxon-name><tp:taxon-name-part taxon-name-part-type="genus" reg="Clubiona">C.</tp:taxon-name-part> <tp:taxon-name-part taxon-name-part-type="species" reg="japonica">japonica</tp:taxon-name-part></tp:taxon-name></italic> L. Koch, 1878</td><td rowspan="1" colspan="1">♂♀</td><td rowspan="1" colspan="1">Russia (Sakhalin, Kurile Is.), China (Taiwan), Korea, Japan</td></tr><tr><td rowspan="1" colspan="1">18</td><td rowspan="1" colspan="1"><italic><tp:taxon-name><tp:taxon-name-part taxon-name-part-type="genus" reg="Clubiona">C.</tp:taxon-name-part> <tp:taxon-name-part taxon-name-part-type="species" reg="lala">lala</tp:taxon-name-part></tp:taxon-name></italic> Jäger &amp; Dankittipakul, 2010</td><td rowspan="1" colspan="1">♀</td><td rowspan="1" colspan="1">Laos (China (Yunnan).</td></tr><tr><td rowspan="1" colspan="1">19</td><td rowspan="1" colspan="1"><italic><tp:taxon-name><tp:taxon-name-part taxon-name-part-type="genus" reg="Clubiona">C.</tp:taxon-name-part> <tp:taxon-name-part taxon-name-part-type="species" reg="melanosticta">melanosticta</tp:taxon-name-part></tp:taxon-name></italic> Thorell, 1890</td><td rowspan="1" colspan="1">♂♀</td><td rowspan="1" colspan="1">Thailand (Chiang Mai, Samut Songkram), Indonesia (Sumatra, Krakatau), New Guinea, Laos, China (Yunnan).</td></tr><tr><td rowspan="1" colspan="1">20</td><td rowspan="1" colspan="1"><italic><tp:taxon-name><tp:taxon-name-part taxon-name-part-type="genus" reg="Clubiona">C.</tp:taxon-name-part> <tp:taxon-name-part taxon-name-part-type="species" reg="munda">munda</tp:taxon-name-part></tp:taxon-name></italic> Thorell, 1887</td><td rowspan="1" colspan="1">♀</td><td rowspan="1" colspan="1">Myanmar (Kachin State)</td></tr><tr><td rowspan="1" colspan="1">21</td><td rowspan="1" colspan="1"><italic><tp:taxon-name><tp:taxon-name-part taxon-name-part-type="genus" reg="Clubiona">C.</tp:taxon-name-part> <tp:taxon-name-part taxon-name-part-type="species" reg="nigromaculosa">nigromaculosa</tp:taxon-name-part></tp:taxon-name></italic> Blackwall, 1877</td><td rowspan="1" colspan="1">♂♀</td><td rowspan="1" colspan="1">Seychelles, Réunion</td></tr><tr><td rowspan="1" colspan="1">22</td><td rowspan="1" colspan="1"><italic><tp:taxon-name><tp:taxon-name-part taxon-name-part-type="genus" reg="Clubiona">C.</tp:taxon-name-part> <tp:taxon-name-part taxon-name-part-type="species" reg="octoginta">octoginta</tp:taxon-name-part></tp:taxon-name></italic> Dankittipakul, 2008</td><td rowspan="1" colspan="1">♂♀</td><td rowspan="1" colspan="1">Thailand (Ubon Ratchathani)</td></tr><tr><td rowspan="1" colspan="1">23</td><td rowspan="1" colspan="1"><italic><tp:taxon-name><tp:taxon-name-part taxon-name-part-type="genus" reg="Clubiona">C.</tp:taxon-name-part> <tp:taxon-name-part taxon-name-part-type="species" reg="picturata">picturata</tp:taxon-name-part></tp:taxon-name></italic> Deeleman-Reinhold, 2001</td><td rowspan="1" colspan="1">♂♀</td><td rowspan="1" colspan="1">Indonesia (Bali)</td></tr><tr><td rowspan="1" colspan="1">24</td><td rowspan="1" colspan="1"><italic><tp:taxon-name><tp:taxon-name-part taxon-name-part-type="genus" reg="Clubiona">C.</tp:taxon-name-part> <tp:taxon-name-part taxon-name-part-type="species" reg="pila">pila</tp:taxon-name-part></tp:taxon-name></italic> Dhali, Roy, Saha &amp; Raychaudhuri, 2016</td><td rowspan="1" colspan="1">♀</td><td rowspan="1" colspan="1">India (West Bengal)</td></tr><tr><td rowspan="1" colspan="1">25</td><td rowspan="1" colspan="1"><italic><tp:taxon-name><tp:taxon-name-part taxon-name-part-type="genus" reg="Clubiona">C.</tp:taxon-name-part> <tp:taxon-name-part taxon-name-part-type="species" reg="pupula">pupula</tp:taxon-name-part></tp:taxon-name></italic> Thorell, 1897</td><td rowspan="1" colspan="1">♂♀</td><td rowspan="1" colspan="1">Myanmar (Kachin State)</td></tr><tr><td rowspan="1" colspan="1">26</td><td rowspan="1" colspan="1"><italic><tp:taxon-name><tp:taxon-name-part taxon-name-part-type="genus" reg="Clubiona">C.</tp:taxon-name-part> <tp:taxon-name-part taxon-name-part-type="species" reg="scandens">scandens</tp:taxon-name-part></tp:taxon-name></italic> Deeleman-Reinhold, 2001</td><td rowspan="1" colspan="1">♂♀</td><td rowspan="1" colspan="1">Malaysia (Borneo)</td></tr><tr><td rowspan="1" colspan="1">27</td><td rowspan="1" colspan="1"><italic><tp:taxon-name><tp:taxon-name-part taxon-name-part-type="genus" reg="Clubiona">C.</tp:taxon-name-part> <tp:taxon-name-part taxon-name-part-type="species" reg="submaculata">submaculata</tp:taxon-name-part></tp:taxon-name></italic> (Thorell, 1891)</td><td rowspan="1" colspan="1">♂♀</td><td rowspan="1" colspan="1">India (Nicobar Is.)</td></tr><tr><td rowspan="1" colspan="1">28</td><td rowspan="1" colspan="1"><italic><tp:taxon-name><tp:taxon-name-part taxon-name-part-type="genus" reg="Clubiona">C.</tp:taxon-name-part> <tp:taxon-name-part taxon-name-part-type="species" reg="suthepica">suthepica</tp:taxon-name-part></tp:taxon-name></italic> Dankittipakul, 2008</td><td rowspan="1" colspan="1">♂♀</td><td rowspan="1" colspan="1">Thailand (Chiang Mai), China (Yunnan)</td></tr><tr><td rowspan="1" colspan="1">29</td><td rowspan="1" colspan="1"><italic><tp:taxon-name><tp:taxon-name-part taxon-name-part-type="genus" reg="Clubiona">C.</tp:taxon-name-part> <tp:taxon-name-part taxon-name-part-type="species" reg="vigil">vigil</tp:taxon-name-part></tp:taxon-name></italic> Karsch, 1879</td><td rowspan="1" colspan="1">♂♀</td><td rowspan="1" colspan="1">Kuril Isles, Korea, Japan, China (Hebei, Hubei)</td></tr><tr><td rowspan="1" colspan="1">30</td><td rowspan="1" colspan="1"><italic><tp:taxon-name><tp:taxon-name-part taxon-name-part-type="genus" reg="Clubiona">C.</tp:taxon-name-part> <tp:taxon-name-part taxon-name-part-type="species" reg="yueya">yueya</tp:taxon-name-part></tp:taxon-name></italic> Yu &amp; Li, 2019</td><td rowspan="1" colspan="1">♂♀</td><td rowspan="1" colspan="1">China (Yunnan)</td></tr><tr><td rowspan="1" colspan="1">31</td><td rowspan="1" colspan="1"><italic><tp:taxon-name><tp:taxon-name-part taxon-name-part-type="genus" reg="Clubiona">C.</tp:taxon-name-part> <tp:taxon-name-part taxon-name-part-type="species" reg="zhanggureni">zhanggureni</tp:taxon-name-part></tp:taxon-name></italic> Yu &amp; Li, 2019</td><td rowspan="1" colspan="1">♂</td><td rowspan="1" colspan="1">China (Yunnan)</td></tr><tr><td rowspan="1" colspan="1">32</td><td rowspan="1" colspan="1"><italic><tp:taxon-name><tp:taxon-name-part taxon-name-part-type="genus" reg="Clubiona">C.</tp:taxon-name-part> <tp:taxon-name-part taxon-name-part-type="species" reg="zhangyongjingi">zhangyongjingi</tp:taxon-name-part></tp:taxon-name></italic> Li &amp; Blick, 2019</td><td rowspan="1" colspan="1">♀</td><td rowspan="1" colspan="1">China (Yunnan)</td></tr><tr><td rowspan="1" colspan="1">33</td><td rowspan="1" colspan="1"><italic><tp:taxon-name><tp:taxon-name-part taxon-name-part-type="genus" reg="Clubiona">C.</tp:taxon-name-part> <tp:taxon-name-part taxon-name-part-type="species" reg="banna">banna</tp:taxon-name-part></tp:taxon-name></italic> Yu &amp; Li, sp. nov.</td><td rowspan="1" colspan="1">♂♀</td><td rowspan="1" colspan="1">China (Yunnan)</td></tr></tbody></table></table-wrap></tp:treatment-sec><ref-list><ref id="B9"><mixed-citation xmlns:xlink="http://www.w3.org/1999/xlink" xlink:type="simple"><person-group><name name-style="western"><surname>Deeleman-Reinhold</surname><given-names>CL</given-names></name></person-group> (<year>2001</year>) <source>Forest Spiders of South East Asia: with a revision of the sac and ground spiders (<tp:taxon-name><tp:taxon-name-part taxon-name-part-type="order">Araneae</tp:taxon-name-part></tp:taxon-name>: <tp:taxon-name><tp:taxon-name-part taxon-name-part-type="family">Clubionidae</tp:taxon-name-part></tp:taxon-name>, <tp:taxon-name><tp:taxon-name-part taxon-name-part-type="family">Corinnidae</tp:taxon-name-part></tp:taxon-name>, <tp:taxon-name><tp:taxon-name-part taxon-name-part-type="family">Liocranidae</tp:taxon-name-part></tp:taxon-name>, <tp:taxon-name><tp:taxon-name-part taxon-name-part-type="family">Gnaphosidae</tp:taxon-name-part></tp:taxon-name>, <tp:taxon-name><tp:taxon-name-part taxon-name-part-type="family">Prodidomidae</tp:taxon-name-part></tp:taxon-name> and <tp:taxon-name><tp:taxon-name-part taxon-name-part-type="family">Trochanterriidae</tp:taxon-name-part></tp:taxon-name>).</source><publisher-name>Brill</publisher-name>, <publisher-loc>Leiden</publisher-loc>, <size units="page">591 pp</size>.</mixed-citation></ref><ref id="B31"><mixed-citation xmlns:xlink="http://www.w3.org/1999/xlink" xlink:type="simple"><person-group><name name-style="western"><surname>Mikhailov</surname><given-names>KG</given-names></name></person-group> (<year>1990</year>) <article-title>The spider genus <italic><tp:taxon-name><tp:taxon-name-part taxon-name-part-type="genus">Clubiona</tp:taxon-name-part></tp:taxon-name></italic> Latreille 1804 in the Soviet Far East, 1 (<tp:taxon-name><tp:taxon-name-part taxon-name-part-type="class">Arachnida</tp:taxon-name-part></tp:taxon-name>, <tp:taxon-name><tp:taxon-name-part taxon-name-part-type="order">Aranei</tp:taxon-name-part></tp:taxon-name>, <tp:taxon-name><tp:taxon-name-part taxon-name-part-type="family">Clubionidae</tp:taxon-name-part></tp:taxon-name>).</article-title><source>Korean Arachnology</source><volume>5</volume>: <fpage>139</fpage>–<lpage>175</lpage>.</mixed-citation></ref><ref id="B76"><mixed-citation xmlns:xlink="http://www.w3.org/1999/xlink" xlink:type="simple"><person-group><name name-style="western"><surname>Yu</surname><given-names>H</given-names></name><name name-style="western"><surname>Zhang</surname><given-names>JS</given-names></name><name name-style="western"><surname>Chen</surname><given-names>J</given-names></name></person-group> (<year>2017a</year>) <article-title>Checklist of the <italic><tp:taxon-name><tp:taxon-name-part taxon-name-part-type="genus">Clubiona</tp:taxon-name-part> <tp:taxon-name-part taxon-name-part-type="species">japonica</tp:taxon-name-part></tp:taxon-name></italic> group spiders, with the description of a new species from China (<tp:taxon-name><tp:taxon-name-part taxon-name-part-type="order">Araneae</tp:taxon-name-part></tp:taxon-name>, <tp:taxon-name><tp:taxon-name-part taxon-name-part-type="family">Clubionidae</tp:taxon-name-part></tp:taxon-name>).</article-title><source>ZooKeys</source><volume>715</volume>: <fpage>1</fpage>–<lpage>16</lpage>. <ext-link xlink:type="simple" ext-link-type="doi" xlink:href="10.3897/zookeys.715.14645">https://doi.org/10.3897/zookeys.715.14645</ext-link></mixed-citation></ref><ref id="B34"><mixed-citation xmlns:xlink="http://www.w3.org/1999/xlink" xlink:type="simple"><person-group><name name-style="western"><surname>Mikhailov</surname><given-names>KG</given-names></name></person-group> (<year>1995</year>) <article-title>Erection of infrageneric groupings within the spider genus <italic><tp:taxon-name><tp:taxon-name-part taxon-name-part-type="genus">Clubiona</tp:taxon-name-part></tp:taxon-name></italic> Latreille, 1804 (<tp:taxon-name><tp:taxon-name-part taxon-name-part-type="order">Aranei</tp:taxon-name-part></tp:taxon-name><tp:taxon-name><tp:taxon-name-part taxon-name-part-type="family">Clubionidae</tp:taxon-name-part></tp:taxon-name>): a typological approach.</article-title><source><tp:taxon-name><tp:taxon-name-part taxon-name-part-type="phylum">Arthropoda</tp:taxon-name-part></tp:taxon-name> Selecta</source><volume>4</volume>(<issue>2</issue>): <fpage>33</fpage>–<lpage>48</lpage>.</mixed-citation></ref></ref-list></tp:taxon-treatment>
