# Supplementary material for: Taxonomic studies on the sac spider genus Clubiona (Araneae, Clubionidae) from Xishuangbanna Rainforest, China
Source: Zookeys. 2021 Apr 26;1034:1–163. doi: 10.3897/zookeys.1034.59413 (PMC8093189; doi:10.3897/zookeys.1034.59413)
Supplement: XML Treatment for Clubiona lala [file zookeys.1034.59413-treatment44.xml]

<!DOCTYPE tp:taxon-treatment
  PUBLIC "-//TaxonX//DTD Taxonomic Treatment Publishing DTD v0 20100105//EN" "tax-treatment-NSO.dtd">
<tp:taxon-treatment xmlns:tp="http://www.plazi.org/taxpub"><tp:treatment-meta><kwd-group><label>Taxon classification</label><kwd><named-content xmlns:xlink="http://www.w3.org/1999/xlink" content-type="kingdom">Animalia</named-content></kwd><kwd><named-content xmlns:xlink="http://www.w3.org/1999/xlink" content-type="order">Araneae</named-content></kwd><kwd><named-content xmlns:xlink="http://www.w3.org/1999/xlink" content-type="family">Clubionidae</named-content></kwd></kwd-group><mixed-citation publication-type="journal"><person-group><name><surname>Zhang</surname><given-names>Jianshuang</given-names></name><name><surname>Yu</surname><given-names>Hao</given-names></name><name><surname>Li</surname><given-names>Shuqiang</given-names></name></person-group><article-title>Taxonomic studies on the sac spider genus <italic><tp:taxon-name><tp:taxon-name-part taxon-name-part-type="genus" reg="Clubiona">Clubiona</tp:taxon-name-part></tp:taxon-name></italic> (<tp:taxon-name><tp:taxon-name-part taxon-name-part-type="order">Araneae</tp:taxon-name-part></tp:taxon-name>, <tp:taxon-name><tp:taxon-name-part taxon-name-part-type="family">Clubionidae</tp:taxon-name-part></tp:taxon-name>) from Xishuangbanna Rainforest, China</article-title><source>Zookeys</source><day>26</day><month>4</month><year>2021</year><volume>1034</volume><fpage>1</fpage><lpage>163</lpage><pub-id pub-id-type="doi">10.3897/zookeys.1034.59413</pub-id></mixed-citation></tp:treatment-meta><tp:nomenclature><tp:taxon-name><object-id xmlns:xlink="http://www.w3.org/1999/xlink" content-type="arpha" xlink:type="simple">47C41D5D-FD27-522E-B6D6-E4FE4DC14F82</object-id>
              <tp:taxon-name-part taxon-name-part-type="genus" reg="Clubiona">Clubiona</tp:taxon-name-part>
              <tp:taxon-name-part taxon-name-part-type="species" reg="lala">lala</tp:taxon-name-part>
            </tp:taxon-name><tp:taxon-authority>Jäger &amp; Dankittipakul, 2010</tp:taxon-authority><xref ref-type="fig" rid="F42">Figs 42</xref><xref ref-type="fig" rid="F43">, 43</xref><xref ref-type="fig" rid="F60">, 60B</xref><xref ref-type="fig" rid="F70">, 70B</xref><xref ref-type="fig" rid="F79">, 79D</xref><xref ref-type="fig" rid="F87">, 87D</xref><xref ref-type="fig" rid="F95">, 95D</xref><tp:nomenclature-citation-list><tp:nomenclature-citation><tp:taxon-name>
                  <tp:taxon-name-part taxon-name-part-type="genus" reg="Clubiona">Clubiona</tp:taxon-name-part> <tp:taxon-name-part taxon-name-part-type="species" reg="lala">lala</tp:taxon-name-part></tp:taxon-name><comment>Jäger &amp; Dankittipakul, 2010: 29, figs 22–25, 28–30 (♀).</comment></tp:nomenclature-citation></tp:nomenclature-citation-list></tp:nomenclature><tp:treatment-sec sec-type="material" id="SECID0ECWHM"><title>Material examined.</title><p>1♂, China: Yunnan Province: Xishuangbanna: Mengla County: Menglun Town: <abbrev xmlns:xlink="http://www.w3.org/1999/xlink" content-type="institution" xlink:title="Xishuangbanna Tropical Botanic Garden, Yunnan, China" id="ABBRID0EIWHM" xlink:type="simple">XTBG</abbrev>, tropical evergreen rainforest, <named-content xmlns:xlink="http://www.w3.org/1999/xlink" content-type="dwc:verbatimCoordinates" xlink:type="simple"><named-content content-type="geo-json" specific-use="{&#34;type&#34;:&#34;Point&#34;,&#34;coordinates&#34;:[101.271583,21.918983]}" id="NCID0EQWHM" xlink:type="simple">21°55.139'N, 101°16.295'E</named-content></named-content>, ca. 523 m, 30.XI.2009, G. Tang and Z.Y. Yao leg; 1♀, <abbrev xmlns:xlink="http://www.w3.org/1999/xlink" content-type="institution" xlink:title="Xishuangbanna Tropical Botanic Garden, Yunnan, China" id="ABBRID0EVWHM" xlink:type="simple">XTBG</abbrev>, rubber <tp:taxon-name><tp:taxon-name-part taxon-name-part-type="genus" reg="Clubiona"/><tp:taxon-name-part taxon-name-part-type="species" reg="plantation">plantation</tp:taxon-name-part></tp:taxon-name>, 21°54.554N, 101°16.311'E, ca. 570 m, 14.V.2019, Z.G. Chen leg; 1♂ (YHCLU0110), Mengla County: Xiaolongha Village, <named-content xmlns:xlink="http://www.w3.org/1999/xlink" content-type="dwc:verbatimCoordinates" xlink:type="simple"><named-content content-type="geo-json" specific-use="{&#34;type&#34;:&#34;Point&#34;,&#34;coordinates&#34;:[101.619633,21.402650]}" id="NCID0EGXHM" xlink:type="simple">21°24.159'N, 101°37.178'E</named-content></named-content>, ca. 635 m, 14.V.2019, Q.Y. Zhao and C.X. Gao leg; 1♀ (YHCLU0111), Jinghong City: Mengla County: Bubang Village, <named-content xmlns:xlink="http://www.w3.org/1999/xlink" content-type="dwc:verbatimCoordinates" xlink:type="simple"><named-content content-type="geo-json" specific-use="{&#34;type&#34;:&#34;Point&#34;,&#34;coordinates&#34;:[101.575717,21.606400]}" id="NCID0EOXHM" xlink:type="simple">21°36.384'N, 101°34.543'E</named-content></named-content>, ca. 823 m, 10.VII.2012, Q.Y. Zhao and C.X. Gao leg.</p></tp:treatment-sec><tp:treatment-sec sec-type="diagnosis" id="SECID0ETXHM"><title>Diagnosis.</title><p>The male of <italic><tp:taxon-name><tp:taxon-name-part taxon-name-part-type="genus" reg="Clubiona">C.</tp:taxon-name-part> <tp:taxon-name-part taxon-name-part-type="species" reg="lala">lala</tp:taxon-name-part></tp:taxon-name></italic> resembles those of <italic><tp:taxon-name><tp:taxon-name-part taxon-name-part-type="genus" reg="Clubiona">C.</tp:taxon-name-part> <tp:taxon-name-part taxon-name-part-type="species" reg="grucollaris">grucollaris</tp:taxon-name-part></tp:taxon-name></italic> (Figs <xref ref-type="fig" rid="F40">40</xref>, <xref ref-type="fig" rid="F60">60A</xref>, <xref ref-type="fig" rid="F70">70A</xref>) in having a long, columnar conductor base and beak-shaped conductor apex but differs in the following: the embolar apex is coiled (Figs <xref ref-type="fig" rid="F42">42D, E</xref>, <xref ref-type="fig" rid="F60">60B</xref>) (vs. not coiled; Figs <xref ref-type="fig" rid="F40">40</xref>, <xref ref-type="fig" rid="F60">60A</xref>); the tegular apophysis is boomerang-shaped in ventral view (Figs <xref ref-type="fig" rid="F42">42D</xref>, <xref ref-type="fig" rid="F60">60B</xref>) (vs. petal-shaped; Figs <xref ref-type="fig" rid="F40">40B, D, E</xref>, <xref ref-type="fig" rid="F60">60A</xref>, <xref ref-type="fig" rid="F70">70A</xref>); the finger-like retrolateral tibial apophysis (Figs <xref ref-type="fig" rid="F42">42A, B</xref>, <xref ref-type="fig" rid="F70">70B</xref>) (vs. triangular; Figs <xref ref-type="fig" rid="F40">40A, B</xref>, <xref ref-type="fig" rid="F70">70A</xref>). The female of <italic><tp:taxon-name><tp:taxon-name-part taxon-name-part-type="genus" reg="Clubiona">C.</tp:taxon-name-part> <tp:taxon-name-part taxon-name-part-type="species" reg="lala">lala</tp:taxon-name-part></tp:taxon-name></italic> can be separated from that of <italic><tp:taxon-name><tp:taxon-name-part taxon-name-part-type="genus" reg="Clubiona">C.</tp:taxon-name-part> <tp:taxon-name-part taxon-name-part-type="species" reg="grucollaris">grucollaris</tp:taxon-name-part></tp:taxon-name></italic> by the atrium anterior margin medially not concave (vs. medially concave) (cf. Fig. <xref ref-type="fig" rid="F87">87C</xref> and <xref ref-type="fig" rid="F87">87D</xref>), spermathecae tubular, consisting of base and head (vs. ascending spirally, consisting of base, stalk, and head) (cf. Fig. <xref ref-type="fig" rid="F95">95C</xref> and <xref ref-type="fig" rid="F95">95D</xref>). The female of <italic><tp:taxon-name><tp:taxon-name-part taxon-name-part-type="genus" reg="Clubiona">C.</tp:taxon-name-part> <tp:taxon-name-part taxon-name-part-type="species" reg="lala">lala</tp:taxon-name-part></tp:taxon-name></italic> also appears to be closely related to <italic><tp:taxon-name><tp:taxon-name-part taxon-name-part-type="genus" reg="Clubiona">C.</tp:taxon-name-part> <tp:taxon-name-part taxon-name-part-type="species" reg="campylacantha">campylacantha</tp:taxon-name-part></tp:taxon-name></italic> (<xref ref-type="bibr" rid="B5">Dankittipakul and Singtripop 2008a</xref>: 38, figs 2–4, 13, 14, 38–40), <italic><tp:taxon-name><tp:taxon-name-part taxon-name-part-type="genus" reg="Clubiona">C.</tp:taxon-name-part> <tp:taxon-name-part taxon-name-part-type="species" reg="octoginta">octoginta</tp:taxon-name-part></tp:taxon-name></italic> (<xref ref-type="bibr" rid="B5">Dankittipakul and Singtripop 2008a</xref>: 39, figs 18–19, 45–47) and <italic><tp:taxon-name><tp:taxon-name-part taxon-name-part-type="genus" reg="Clubiona">C.</tp:taxon-name-part> <tp:taxon-name-part taxon-name-part-type="species" reg="reichlini">reichlini</tp:taxon-name-part></tp:taxon-name></italic> (Figs <xref ref-type="fig" rid="F37">37A–D</xref>, <xref ref-type="fig" rid="F79">79B</xref>, <xref ref-type="fig" rid="F87">87B</xref>) by the general shape of the atrium and vulva but can be easily distinguished from these species by the: (1) more rectangular atrium (Figs <xref ref-type="fig" rid="F43">43A, B</xref>, <xref ref-type="fig" rid="F87">87D</xref>) (vs. atrium more cambered); (2) spermathecae posterior to the atrium, well separated from atrium anterior margin (Figs <xref ref-type="fig" rid="F43">43C, D</xref>, <xref ref-type="fig" rid="F95">95D</xref>) (vs. spermathecae situated anteriorly, close to atrium anterior margin); (3) spermathecae separated by ca. one diameter (Figs <xref ref-type="fig" rid="F43">43C, D</xref>, <xref ref-type="fig" rid="F95">95D</xref>). (vs. spermathecae close together).</p></tp:treatment-sec><tp:treatment-sec sec-type="description" id="SECID0EN5HM"><title>Description.</title><p><bold>Male.</bold> (Fig. <xref ref-type="fig" rid="F43">43E, F</xref>): Total length 6.30; carapace 2.95 long, 1.96 wide; opisthosoma 3.53 long, 1.53 wide. Carapace brown, distinctly dark brown in ocular area, with a distinct pattern on pars cephalica consisting of a pair of dark, lateral bands and Ψ-shaped markings behind <abbrev xmlns:xlink="http://www.w3.org/1999/xlink" xlink:title="posterior eye row" id="ABBRID0EZ5HM" xlink:type="simple">PER</abbrev>; ocular region distinctly narrowed, cervical groove and radial grooves indistinguishable; tegument smooth, clothed with short, dense setae. Eyes: <abbrev xmlns:xlink="http://www.w3.org/1999/xlink" xlink:title="anterior eye row" id="ABBRID0E45HM" xlink:type="simple">AER</abbrev> slightly recurved, <abbrev xmlns:xlink="http://www.w3.org/1999/xlink" xlink:title="posterior eye row" id="ABBRID0EB6HM" xlink:type="simple">PER</abbrev> slightly procurved, the former wider than the latter. Eye sizes and interdistances: <abbrev xmlns:xlink="http://www.w3.org/1999/xlink" xlink:title="anterior median eyes" id="ABBRID0EF6HM" xlink:type="simple">AME</abbrev> 0.11, <abbrev xmlns:xlink="http://www.w3.org/1999/xlink" xlink:title="anterior lateral eyes" id="ABBRID0EJ6HM" xlink:type="simple">ALE</abbrev> 0.15, <abbrev xmlns:xlink="http://www.w3.org/1999/xlink" xlink:title="posterior median eyes" id="ABBRID0EN6HM" xlink:type="simple">PME</abbrev> 0.12, <abbrev xmlns:xlink="http://www.w3.org/1999/xlink" xlink:title="posterior lateral eyes" id="ABBRID0ER6HM" xlink:type="simple">PLE</abbrev> 0.13, <abbrev xmlns:xlink="http://www.w3.org/1999/xlink" xlink:title="anterior median eyes" id="ABBRID0EV6HM" xlink:type="simple">AME</abbrev>–<abbrev xmlns:xlink="http://www.w3.org/1999/xlink" xlink:title="anterior median eyes" id="ABBRID0EZ6HM" xlink:type="simple">AME</abbrev> 0.12, <abbrev xmlns:xlink="http://www.w3.org/1999/xlink" xlink:title="anterior median eyes" id="ABBRID0E46HM" xlink:type="simple">AME</abbrev>–<abbrev xmlns:xlink="http://www.w3.org/1999/xlink" xlink:title="anterior lateral eyes" id="ABBRID0EBAIM" xlink:type="simple">ALE</abbrev> 0.10, <abbrev xmlns:xlink="http://www.w3.org/1999/xlink" xlink:title="posterior median eyes" id="ABBRID0EFAIM" xlink:type="simple">PME</abbrev>–<abbrev xmlns:xlink="http://www.w3.org/1999/xlink" xlink:title="posterior median eyes" id="ABBRID0EJAIM" xlink:type="simple">PME</abbrev> 0.27, <abbrev xmlns:xlink="http://www.w3.org/1999/xlink" xlink:title="posterior median eyes" id="ABBRID0ENAIM" xlink:type="simple">PME</abbrev>–<abbrev xmlns:xlink="http://www.w3.org/1999/xlink" xlink:title="posterior lateral eyes" id="ABBRID0ERAIM" xlink:type="simple">PLE</abbrev> 0.16, <abbrev xmlns:xlink="http://www.w3.org/1999/xlink" xlink:title="length of MOQ" id="ABBRID0EVAIM" xlink:type="simple">MOQL</abbrev> 0.36, <abbrev xmlns:xlink="http://www.w3.org/1999/xlink" xlink:title="MOQ anterior width" id="ABBRID0EZAIM" xlink:type="simple">MOQA</abbrev> 0.35, <abbrev xmlns:xlink="http://www.w3.org/1999/xlink" xlink:title="MOQ posterior width" id="ABBRID0E4AIM" xlink:type="simple">MOQP</abbrev> 0.52. Chelicerae robust and dark brown, dorsally with dark pattern. Cheliceral furrow with three anterior and two posterior teeth. Sternum yellowish white, 1.47 long, 0.96 wide. Labium and endites light orange. Legs brownish, all legs with conspicuous dark brown annuli on the distal parts of the femur, patella, tibia, metatarsus, and tarsus. Leg measurements: I 6.51 (1.78, 2.67, 1.32, 0.75), II 6.99 (1.90, 2.80, 1.44, 0.86), III 5.62 (1.72, 1.60, 1.74, 0.56), IV 8.29 (2.44, 2.93, 2.29, 0.60). Abdomen brown, with conspicuous anterior setal tufts; dorsum light yellow, antero-laterally with disconnected longitudinal bands, posteriorly with dark purple markings; venter with two indistinct purplish longitudinal markings.</p><p>Palp (Figs <xref ref-type="fig" rid="F42">42A–E</xref>, <xref ref-type="fig" rid="F60">60B</xref>, <xref ref-type="fig" rid="F70">70B</xref>). Tibia short, ca. 1/2 × cymbium length, with retrolateral apophysis; <abbrev xmlns:xlink="http://www.w3.org/1999/xlink" xlink:title="retrolateral tibial apophysis" id="ABBRID0EPBIM" xlink:type="simple">RTA</abbrev> digitiform, broad at base, apex truncated. Bulb more or less spherical, ca. twice longer than wide, oval; sperm duct sinuate, running an irregular course in the postero-retrolateral part of the tegulum. Embolus flagelliform; embolar base situated meso-prolaterally on the tegulum; embolar apex coiled, resting on an apical portion of the tegulum, covered by conductor in prolateral view. Conductor large, longer than 1/2 length of tegulum, with a heavily sclerotised and beak-shaped apex, base membranous, long, and columnar. Tegular apophysis heavily sclerotised, boomerang-shaped in ventral view.</p><p><bold>Female.</bold> See <xref ref-type="bibr" rid="B20">Jäger and Dankittipakul (2010)</xref>. Epigyne as in Figs <xref ref-type="fig" rid="F43">43A–D</xref>, <xref ref-type="fig" rid="F79">79D</xref>, <xref ref-type="fig" rid="F87">87D</xref>, <xref ref-type="fig" rid="F95">95D</xref>, habitus as in Fig. <xref ref-type="fig" rid="F43">43G–H</xref>.</p></tp:treatment-sec><tp:treatment-sec sec-type="distribution" id="SECID0EPCIM"><title>Distribution.</title><p>Laos, China (Yunnan).</p></tp:treatment-sec><tp:treatment-sec sec-type="remarks" id="SECID0EUCIM"><title>Remarks.</title><p>Male of the species is described for the first time.</p></tp:treatment-sec><tp:treatment-sec><!--Section generated to contain objects referenced in tp:taxon-treatment.--><fig id="F42" position="float" orientation="portrait"><object-id xmlns:xlink="http://www.w3.org/1999/xlink" content-type="doi" xlink:type="simple">10.3897/zookeys.1034.59413.figure42</object-id><object-id xmlns:xlink="http://www.w3.org/1999/xlink" content-type="arpha" xlink:type="simple">D175939C-CA8C-55F7-9AF7-3CD5B5F93D37</object-id><label>Figure 42.</label><caption><p>Male palp of <italic><tp:taxon-name><tp:taxon-name-part taxon-name-part-type="genus" reg="Clubiona">Clubiona</tp:taxon-name-part> <tp:taxon-name-part taxon-name-part-type="species" reg="lala">lala</tp:taxon-name-part></tp:taxon-name></italic><bold>A</bold> prolateral view <bold>B</bold> retrolateral view <bold>C</bold> bulb, prolateral view <bold>D</bold> bulb, ventral view <bold>E</bold> bulb, retrolateral view. Abbreviations: C = conductor; E = embolus; <abbrev xmlns:xlink="http://www.w3.org/1999/xlink" xlink:title="embolar base" id="ABBRID0EPTPM" xlink:type="simple">EB</abbrev> = embolar base; <abbrev xmlns:xlink="http://www.w3.org/1999/xlink" xlink:title="retrolateral tibial apophysis" id="ABBRID0ETTPM" xlink:type="simple">RTA</abbrev> = retrolateral tibial apophysis; <abbrev xmlns:xlink="http://www.w3.org/1999/xlink" xlink:title="tegular apophysis" id="ABBRID0EXTPM" xlink:type="simple">TA</abbrev> = tegular hump. Scale bars: 0.1 mm (equal for <bold>A, B</bold>, equal for <bold>C–E</bold>).</p></caption><graphic xmlns:xlink="http://www.w3.org/1999/xlink" xlink:href="zookeys-1034-001-g042.jpg" position="float" orientation="portrait" xlink:type="simple" id="oo_535451.jpg"><uri content-type="original_file" xlink:type="simple">https://binary.pensoft.net/fig/535451</uri></graphic></fig><fig id="F43" position="float" orientation="portrait"><object-id xmlns:xlink="http://www.w3.org/1999/xlink" content-type="doi" xlink:type="simple">10.3897/zookeys.1034.59413.figure43</object-id><object-id xmlns:xlink="http://www.w3.org/1999/xlink" content-type="arpha" xlink:type="simple">BA46F944-D44B-5D6B-8C52-8A7FC8E8719E</object-id><label>Figure 43.</label><caption><p><italic><tp:taxon-name><tp:taxon-name-part taxon-name-part-type="genus" reg="Clubiona">Clubiona</tp:taxon-name-part> <tp:taxon-name-part taxon-name-part-type="species" reg="lala">lala</tp:taxon-name-part></tp:taxon-name></italic>, epigyne (<bold>A–D</bold>), male habitus (<bold>E, F</bold>) and female habitus (<bold>G, H</bold>) <bold>A</bold> intact, ventral view <bold>B</bold> cleared, ventral view <bold>C</bold> cleared, dorsal view <bold>D</bold> cleared, dorsal view <bold>E</bold> dorsal view <bold>F</bold> lateral view <bold>G</bold> dorsal view <bold>H</bold> ventral view. Abbreviations: A = atrium; <abbrev xmlns:xlink="http://www.w3.org/1999/xlink" xlink:title="atrial anterior margin" id="ABBRID0ENVPM" xlink:type="simple">AAM</abbrev> = atrial anterior margin; <abbrev xmlns:xlink="http://www.w3.org/1999/xlink" xlink:title="bursa" id="ABBRID0ERVPM" xlink:type="simple">BS</abbrev> = bursa; <abbrev xmlns:xlink="http://www.w3.org/1999/xlink" xlink:title="copulatory duct" id="ABBRID0EVVPM" xlink:type="simple">CD</abbrev> = copulatory duct; <abbrev xmlns:xlink="http://www.w3.org/1999/xlink" xlink:title="copulatory opening" id="ABBRID0EZVPM" xlink:type="simple">CO</abbrev> = copulatory opening; <abbrev xmlns:xlink="http://www.w3.org/1999/xlink" xlink:title="fertilisation duct" id="ABBRID0E4VPM" xlink:type="simple">FD</abbrev> = fertilisation duct; <abbrev xmlns:xlink="http://www.w3.org/1999/xlink" xlink:title="spermathecal base" id="ABBRID0EBWPM" xlink:type="simple">SB</abbrev> = spermathecal base; <abbrev xmlns:xlink="http://www.w3.org/1999/xlink" xlink:title="spermathecal head" id="ABBRID0EFWPM" xlink:type="simple">SH</abbrev> = spermathecal head; <abbrev xmlns:xlink="http://www.w3.org/1999/xlink" xlink:title="spermatheca" id="ABBRID0EJWPM" xlink:type="simple">SP</abbrev> = spermatheca. Scale bars: 0.2 mm (equal for <bold>A–D</bold>); 2 mm (equal for <bold>E, F</bold>, equal for <bold>G, H</bold>).</p></caption><graphic xmlns:xlink="http://www.w3.org/1999/xlink" xlink:href="zookeys-1034-001-g043.jpg" position="float" orientation="portrait" xlink:type="simple" id="oo_535452.jpg"><uri content-type="original_file" xlink:type="simple">https://binary.pensoft.net/fig/535452</uri></graphic></fig><fig id="F60" position="float" orientation="portrait"><object-id xmlns:xlink="http://www.w3.org/1999/xlink" content-type="doi" xlink:type="simple">10.3897/zookeys.1034.59413.figure60</object-id><object-id xmlns:xlink="http://www.w3.org/1999/xlink" content-type="arpha" xlink:type="simple">367B7ABB-BC8A-5503-8340-EA2CE6BC2A75</object-id><label>Figure 60.</label><caption><p><italic><tp:taxon-name><tp:taxon-name-part taxon-name-part-type="genus" reg="Clubiona">Clubiona</tp:taxon-name-part></tp:taxon-name></italic> spp. of the <italic><tp:taxon-name><tp:taxon-name-part taxon-name-part-type="genus" reg="Clubiona">C.</tp:taxon-name-part> <tp:taxon-name-part taxon-name-part-type="species" reg="filicata">filicata</tp:taxon-name-part></tp:taxon-name></italic> group, male palp, ventral view <bold>A</bold><italic><tp:taxon-name><tp:taxon-name-part taxon-name-part-type="genus" reg="Clubiona">C.</tp:taxon-name-part> <tp:taxon-name-part taxon-name-part-type="species" reg="grucollaris">grucollaris</tp:taxon-name-part></tp:taxon-name></italic><bold>B</bold><italic><tp:taxon-name><tp:taxon-name-part taxon-name-part-type="genus" reg="Clubiona">C.</tp:taxon-name-part> <tp:taxon-name-part taxon-name-part-type="species" reg="lala">lala</tp:taxon-name-part></tp:taxon-name></italic><bold>C</bold><italic><tp:taxon-name><tp:taxon-name-part taxon-name-part-type="genus" reg="Clubiona">C.</tp:taxon-name-part> <tp:taxon-name-part taxon-name-part-type="species" reg="abnormis">abnormis</tp:taxon-name-part></tp:taxon-name></italic><bold>D</bold><italic><tp:taxon-name><tp:taxon-name-part taxon-name-part-type="genus" reg="Clubiona">C.</tp:taxon-name-part> <tp:taxon-name-part taxon-name-part-type="species" reg="yueya">yueya</tp:taxon-name-part></tp:taxon-name></italic>. Abbreviations: C = conductor; E = embolus; <abbrev xmlns:xlink="http://www.w3.org/1999/xlink" xlink:title="embolar base" id="ABBRID0EX6AO" xlink:type="simple">EB</abbrev> = embolar base; <abbrev xmlns:xlink="http://www.w3.org/1999/xlink" xlink:title="tegular apophysis" id="ABBRID0E26AO" xlink:type="simple">TA</abbrev> = tegular apophysis; <abbrev xmlns:xlink="http://www.w3.org/1999/xlink" xlink:title="retrolateral tibial apophysis" id="ABBRID0E66AO" xlink:type="simple">RTA</abbrev> = retrolateral tibial apophysis. Scale bars: 0.1 mm.</p></caption><graphic xmlns:xlink="http://www.w3.org/1999/xlink" xlink:href="zookeys-1034-001-g060.jpg" position="float" orientation="portrait" xlink:type="simple" id="oo_535469.jpg"><uri content-type="original_file" xlink:type="simple">https://binary.pensoft.net/fig/535469</uri></graphic></fig><fig id="F70" position="float" orientation="portrait"><object-id xmlns:xlink="http://www.w3.org/1999/xlink" content-type="doi" xlink:type="simple">10.3897/zookeys.1034.59413.figure70</object-id><object-id xmlns:xlink="http://www.w3.org/1999/xlink" content-type="arpha" xlink:type="simple">5826B026-3517-57B2-9D6F-276135C16E54</object-id><label>Figure 70.</label><caption><p><italic><tp:taxon-name><tp:taxon-name-part taxon-name-part-type="genus" reg="Clubiona">Clubiona</tp:taxon-name-part></tp:taxon-name></italic> spp. of the <italic><tp:taxon-name><tp:taxon-name-part taxon-name-part-type="genus" reg="Clubiona">C.</tp:taxon-name-part> <tp:taxon-name-part taxon-name-part-type="species" reg="filicata">filicata</tp:taxon-name-part></tp:taxon-name></italic> group, male palp, retrolateral view <bold>A</bold><italic><tp:taxon-name><tp:taxon-name-part taxon-name-part-type="genus" reg="Clubiona">C.</tp:taxon-name-part> <tp:taxon-name-part taxon-name-part-type="species" reg="grucollaris">grucollaris</tp:taxon-name-part></tp:taxon-name></italic><bold>B</bold><italic><tp:taxon-name><tp:taxon-name-part taxon-name-part-type="genus" reg="Clubiona">C.</tp:taxon-name-part> <tp:taxon-name-part taxon-name-part-type="species" reg="lala">lala</tp:taxon-name-part></tp:taxon-name></italic><bold>C</bold><italic><tp:taxon-name><tp:taxon-name-part taxon-name-part-type="genus" reg="Clubiona">C.</tp:taxon-name-part> <tp:taxon-name-part taxon-name-part-type="species" reg="abnormis">abnormis</tp:taxon-name-part></tp:taxon-name></italic><bold>D</bold><italic><tp:taxon-name><tp:taxon-name-part taxon-name-part-type="genus" reg="Clubiona">C.</tp:taxon-name-part> <tp:taxon-name-part taxon-name-part-type="species" reg="yueya">yueya</tp:taxon-name-part></tp:taxon-name></italic>. Abbreviations: C = conductor; E = embolus; <abbrev xmlns:xlink="http://www.w3.org/1999/xlink" xlink:title="tegular apophysis" id="ABBRID0EI3BO" xlink:type="simple">TA</abbrev> = tegular apophysis; <abbrev xmlns:xlink="http://www.w3.org/1999/xlink" xlink:title="retrolateral tibial apophysis" id="ABBRID0EM3BO" xlink:type="simple">RTA</abbrev> = retrolateral tibial apophysis. Scale bars: 0.1 mm.</p></caption><graphic xmlns:xlink="http://www.w3.org/1999/xlink" xlink:href="zookeys-1034-001-g070.jpg" position="float" orientation="portrait" xlink:type="simple" id="oo_535479.jpg"><uri content-type="original_file" xlink:type="simple">https://binary.pensoft.net/fig/535479</uri></graphic></fig><fig id="F79" position="float" orientation="portrait"><object-id xmlns:xlink="http://www.w3.org/1999/xlink" content-type="doi" xlink:type="simple">10.3897/zookeys.1034.59413.figure79</object-id><object-id xmlns:xlink="http://www.w3.org/1999/xlink" content-type="arpha" xlink:type="simple">BC4D8B09-84E6-5AC4-9AFD-5D8802358322</object-id><label>Figure 79.</label><caption><p><italic><tp:taxon-name><tp:taxon-name-part taxon-name-part-type="genus" reg="Clubiona">Clubiona</tp:taxon-name-part></tp:taxon-name></italic> spp. of the <italic><tp:taxon-name><tp:taxon-name-part taxon-name-part-type="genus" reg="Clubiona">C.</tp:taxon-name-part> <tp:taxon-name-part taxon-name-part-type="species" reg="filicata">filicata</tp:taxon-name-part></tp:taxon-name></italic> group, epigyne, intact, ventral view <bold>A</bold><italic><tp:taxon-name><tp:taxon-name-part taxon-name-part-type="genus" reg="Clubiona">C.</tp:taxon-name-part> <tp:taxon-name-part taxon-name-part-type="species" reg="circulata">circulata</tp:taxon-name-part></tp:taxon-name></italic><bold>B</bold><italic><tp:taxon-name><tp:taxon-name-part taxon-name-part-type="genus" reg="Clubiona">C.</tp:taxon-name-part> <tp:taxon-name-part taxon-name-part-type="species" reg="reichlini">reichlini</tp:taxon-name-part></tp:taxon-name></italic><bold>C</bold><italic><tp:taxon-name><tp:taxon-name-part taxon-name-part-type="genus" reg="Clubiona">C.</tp:taxon-name-part> <tp:taxon-name-part taxon-name-part-type="species" reg="grucollaris">grucollaris</tp:taxon-name-part></tp:taxon-name></italic><bold>D</bold><italic><tp:taxon-name><tp:taxon-name-part taxon-name-part-type="genus" reg="Clubiona">C.</tp:taxon-name-part> <tp:taxon-name-part taxon-name-part-type="species" reg="lala">lala</tp:taxon-name-part></tp:taxon-name></italic><bold>E</bold><italic><tp:taxon-name><tp:taxon-name-part taxon-name-part-type="genus" reg="Clubiona">C.</tp:taxon-name-part> <tp:taxon-name-part taxon-name-part-type="species" reg="suthepica">suthepica</tp:taxon-name-part></tp:taxon-name></italic><bold>F</bold><italic><tp:taxon-name><tp:taxon-name-part taxon-name-part-type="genus" reg="Clubiona">C.</tp:taxon-name-part> <tp:taxon-name-part taxon-name-part-type="species" reg="yueya">yueya</tp:taxon-name-part></tp:taxon-name></italic>. Abbreviations: A = atrium; <abbrev xmlns:xlink="http://www.w3.org/1999/xlink" xlink:title="atrial anterior margin" id="ABBRID0EH1CO" xlink:type="simple">AAM</abbrev> = atrial anterior margin; <abbrev xmlns:xlink="http://www.w3.org/1999/xlink" xlink:title="atrial posterior margin" id="ABBRID0EL1CO" xlink:type="simple">APM</abbrev> = atrial posterior margin; <abbrev xmlns:xlink="http://www.w3.org/1999/xlink" xlink:title="copulatory opening" id="ABBRID0EP1CO" xlink:type="simple">CO</abbrev> = copulatory opening. Scale bars: 0.1 mm.</p></caption><graphic xmlns:xlink="http://www.w3.org/1999/xlink" xlink:href="zookeys-1034-001-g079.jpg" position="float" orientation="portrait" xlink:type="simple" id="oo_535488.jpg"><uri content-type="original_file" xlink:type="simple">https://binary.pensoft.net/fig/535488</uri></graphic></fig><fig id="F87" position="float" orientation="portrait"><object-id xmlns:xlink="http://www.w3.org/1999/xlink" content-type="doi" xlink:type="simple">10.3897/zookeys.1034.59413.figure87</object-id><object-id xmlns:xlink="http://www.w3.org/1999/xlink" content-type="arpha" xlink:type="simple">098073A8-149B-565D-8640-7A7F358A1B02</object-id><label>Figure 87.</label><caption><p><italic><tp:taxon-name><tp:taxon-name-part taxon-name-part-type="genus" reg="Clubiona">Clubiona</tp:taxon-name-part></tp:taxon-name></italic> spp. of the <italic><tp:taxon-name><tp:taxon-name-part taxon-name-part-type="genus" reg="Clubiona">C.</tp:taxon-name-part> <tp:taxon-name-part taxon-name-part-type="species" reg="filicata">filicata</tp:taxon-name-part></tp:taxon-name></italic> group, epigyne, cleared, ventral view <bold>A</bold><italic><tp:taxon-name><tp:taxon-name-part taxon-name-part-type="genus" reg="Clubiona">C.</tp:taxon-name-part> <tp:taxon-name-part taxon-name-part-type="species" reg="circulata">circulata</tp:taxon-name-part></tp:taxon-name></italic><bold>B</bold><italic><tp:taxon-name><tp:taxon-name-part taxon-name-part-type="genus" reg="Clubiona">C.</tp:taxon-name-part> <tp:taxon-name-part taxon-name-part-type="species" reg="reichlini">reichlini</tp:taxon-name-part></tp:taxon-name></italic><bold>C</bold><italic><tp:taxon-name><tp:taxon-name-part taxon-name-part-type="genus" reg="Clubiona">C.</tp:taxon-name-part> <tp:taxon-name-part taxon-name-part-type="species" reg="grucollaris">grucollaris</tp:taxon-name-part></tp:taxon-name></italic><bold>D</bold><italic><tp:taxon-name><tp:taxon-name-part taxon-name-part-type="genus" reg="Clubiona">C.</tp:taxon-name-part> <tp:taxon-name-part taxon-name-part-type="species" reg="lala">lala</tp:taxon-name-part></tp:taxon-name></italic><bold>E</bold><italic><tp:taxon-name><tp:taxon-name-part taxon-name-part-type="genus" reg="Clubiona">C.</tp:taxon-name-part> <tp:taxon-name-part taxon-name-part-type="species" reg="suthepica">suthepica</tp:taxon-name-part></tp:taxon-name></italic><bold>F</bold><italic><tp:taxon-name><tp:taxon-name-part taxon-name-part-type="genus" reg="Clubiona">C.</tp:taxon-name-part> <tp:taxon-name-part taxon-name-part-type="species" reg="yueya">yueya</tp:taxon-name-part></tp:taxon-name></italic>. Abbreviations: A = atrium; <abbrev xmlns:xlink="http://www.w3.org/1999/xlink" xlink:title="atrial anterior margin" id="ABBRID0EQVDO" xlink:type="simple">AAM</abbrev> = atrial anterior margin; <abbrev xmlns:xlink="http://www.w3.org/1999/xlink" xlink:title="atrial posterior margin" id="ABBRID0EUVDO" xlink:type="simple">APM</abbrev> = atrial posterior margin; <abbrev xmlns:xlink="http://www.w3.org/1999/xlink" xlink:title="copulatory opening" id="ABBRID0EYVDO" xlink:type="simple">CO</abbrev> = copulatory opening. Scale bars: 0.1 mm.</p></caption><graphic xmlns:xlink="http://www.w3.org/1999/xlink" xlink:href="zookeys-1034-001-g087.jpg" position="float" orientation="portrait" xlink:type="simple" id="oo_535496.jpg"><uri content-type="original_file" xlink:type="simple">https://binary.pensoft.net/fig/535496</uri></graphic></fig><fig id="F95" position="float" orientation="portrait"><object-id xmlns:xlink="http://www.w3.org/1999/xlink" content-type="doi" xlink:type="simple">10.3897/zookeys.1034.59413.figure95</object-id><object-id xmlns:xlink="http://www.w3.org/1999/xlink" content-type="arpha" xlink:type="simple">59C91372-0FE8-5590-BA2E-E1C1645C6387</object-id><label>Figure 95.</label><caption><p><italic><tp:taxon-name><tp:taxon-name-part taxon-name-part-type="genus" reg="Clubiona">Clubiona</tp:taxon-name-part></tp:taxon-name></italic> spp. of the <italic><tp:taxon-name><tp:taxon-name-part taxon-name-part-type="genus" reg="Clubiona">C.</tp:taxon-name-part> <tp:taxon-name-part taxon-name-part-type="species" reg="filicata">filicata</tp:taxon-name-part></tp:taxon-name></italic> group, vulva, cleared, dorsal view <bold>A</bold><italic><tp:taxon-name><tp:taxon-name-part taxon-name-part-type="genus" reg="Clubiona">C.</tp:taxon-name-part> <tp:taxon-name-part taxon-name-part-type="species" reg="circulata">circulata</tp:taxon-name-part></tp:taxon-name></italic><bold>B</bold><italic><tp:taxon-name><tp:taxon-name-part taxon-name-part-type="genus" reg="Clubiona">C.</tp:taxon-name-part> <tp:taxon-name-part taxon-name-part-type="species" reg="reichlini">reichlini</tp:taxon-name-part></tp:taxon-name></italic><bold>C</bold><italic><tp:taxon-name><tp:taxon-name-part taxon-name-part-type="genus" reg="Clubiona">C.</tp:taxon-name-part> <tp:taxon-name-part taxon-name-part-type="species" reg="grucollaris">grucollaris</tp:taxon-name-part></tp:taxon-name></italic><bold>D</bold><italic><tp:taxon-name><tp:taxon-name-part taxon-name-part-type="genus" reg="Clubiona">C.</tp:taxon-name-part> <tp:taxon-name-part taxon-name-part-type="species" reg="lala">lala</tp:taxon-name-part></tp:taxon-name></italic><bold>E</bold><italic><tp:taxon-name><tp:taxon-name-part taxon-name-part-type="genus" reg="Clubiona">C.</tp:taxon-name-part> <tp:taxon-name-part taxon-name-part-type="species" reg="suthepica">suthepica</tp:taxon-name-part></tp:taxon-name></italic><bold>F</bold><italic><tp:taxon-name><tp:taxon-name-part taxon-name-part-type="genus" reg="Clubiona">C.</tp:taxon-name-part> <tp:taxon-name-part taxon-name-part-type="species" reg="yueya">yueya</tp:taxon-name-part></tp:taxon-name></italic>. Abbreviations: <abbrev xmlns:xlink="http://www.w3.org/1999/xlink" xlink:title="bursa" id="ABBRID0ENTEO" xlink:type="simple">BS</abbrev> = bursa; <abbrev xmlns:xlink="http://www.w3.org/1999/xlink" xlink:title="copulatory duct" id="ABBRID0ERTEO" xlink:type="simple">CD</abbrev> = copulatory duct; <abbrev xmlns:xlink="http://www.w3.org/1999/xlink" xlink:title="fertilisation duct" id="ABBRID0EVTEO" xlink:type="simple">FD</abbrev> = fertilisation duct; <abbrev xmlns:xlink="http://www.w3.org/1999/xlink" xlink:title="spermathecal base" id="ABBRID0EZTEO" xlink:type="simple">SB</abbrev> = spermathecal base; <abbrev xmlns:xlink="http://www.w3.org/1999/xlink" xlink:title="spermathecal head" id="ABBRID0E4TEO" xlink:type="simple">SH</abbrev> = spermathecal head; <abbrev xmlns:xlink="http://www.w3.org/1999/xlink" xlink:title="spermatheca" id="ABBRID0EBUEO" xlink:type="simple">SP</abbrev> = spermatheca; <abbrev xmlns:xlink="http://www.w3.org/1999/xlink" xlink:title="spermathecal stalk" id="ABBRID0EFUEO" xlink:type="simple">SS</abbrev> = spermathecal stalk. Scale bars: 0.1 mm.</p></caption><graphic xmlns:xlink="http://www.w3.org/1999/xlink" xlink:href="zookeys-1034-001-g095.jpg" position="float" orientation="portrait" xlink:type="simple" id="oo_535504.jpg"><uri content-type="original_file" xlink:type="simple">https://binary.pensoft.net/fig/535504</uri></graphic></fig><fig id="F40" position="float" orientation="portrait"><object-id xmlns:xlink="http://www.w3.org/1999/xlink" content-type="doi" xlink:type="simple">10.3897/zookeys.1034.59413.figure40</object-id><object-id xmlns:xlink="http://www.w3.org/1999/xlink" content-type="arpha" xlink:type="simple">5DCEC7FC-A1EB-5D2F-8B17-0C37E81650C5</object-id><label>Figure 40.</label><caption><p>Male palp of <italic><tp:taxon-name><tp:taxon-name-part taxon-name-part-type="genus" reg="Clubiona">Clubiona</tp:taxon-name-part> <tp:taxon-name-part taxon-name-part-type="species" reg="grucollaris">grucollaris</tp:taxon-name-part></tp:taxon-name></italic><bold>A</bold> prolateral view <bold>B</bold> retrolateral view <bold>C</bold> bulb, prolateral view <bold>D</bold> bulb, ventral view <bold>E</bold> bulb, retrolateral view. Abbreviations: C = conductor; E = embolus; <abbrev xmlns:xlink="http://www.w3.org/1999/xlink" xlink:title="embolar base" id="ABBRID0EJPPM" xlink:type="simple">EB</abbrev> = embolar base; <abbrev xmlns:xlink="http://www.w3.org/1999/xlink" xlink:title="retrolateral tibial apophysis" id="ABBRID0ENPPM" xlink:type="simple">RTA</abbrev> = retrolateral tibial apophysis; <abbrev xmlns:xlink="http://www.w3.org/1999/xlink" xlink:title="tegular apophysis" id="ABBRID0ERPPM" xlink:type="simple">TA</abbrev> = tegular hump. Scale bars: 0.1 mm (equal for <bold>A, B</bold>, equal for <bold>C–E</bold>).</p></caption><graphic xmlns:xlink="http://www.w3.org/1999/xlink" xlink:href="zookeys-1034-001-g040.jpg" position="float" orientation="portrait" xlink:type="simple" id="oo_535449.jpg"><uri content-type="original_file" xlink:type="simple">https://binary.pensoft.net/fig/535449</uri></graphic></fig><fig id="F37" position="float" orientation="portrait"><object-id xmlns:xlink="http://www.w3.org/1999/xlink" content-type="doi" xlink:type="simple">10.3897/zookeys.1034.59413.figure37</object-id><object-id xmlns:xlink="http://www.w3.org/1999/xlink" content-type="arpha" xlink:type="simple">19D3B7B5-1419-5C3A-9F2A-B6B46B9B606D</object-id><label>Figure 37.</label><caption><p><italic><tp:taxon-name><tp:taxon-name-part taxon-name-part-type="genus" reg="Clubiona">Clubiona</tp:taxon-name-part> <tp:taxon-name-part taxon-name-part-type="species" reg="reichlini">reichlini</tp:taxon-name-part></tp:taxon-name></italic>, epigyne (<bold>A–D</bold>), male habitus (<bold>E, F</bold>) and female habitus (<bold>G, H</bold>) <bold>A</bold> intact, ventral view <bold>B</bold> cleared, ventral view <bold>C</bold> cleared, dorsal view <bold>D</bold> cleared, dorsal view <bold>E</bold> dorsal view <bold>F</bold> lateral view <bold>G</bold> dorsal view <bold>H</bold> ventral view. Abbreviations: A = atrium; <abbrev xmlns:xlink="http://www.w3.org/1999/xlink" xlink:title="atrial anterior margin" id="ABBRID0EPKPM" xlink:type="simple">AAM</abbrev> = atrial anterior margin; <abbrev xmlns:xlink="http://www.w3.org/1999/xlink" xlink:title="bursa" id="ABBRID0ETKPM" xlink:type="simple">BS</abbrev> = bursa; <abbrev xmlns:xlink="http://www.w3.org/1999/xlink" xlink:title="copulatory opening" id="ABBRID0EXKPM" xlink:type="simple">CO</abbrev> = copulatory opening; <abbrev xmlns:xlink="http://www.w3.org/1999/xlink" xlink:title="fertilisation duct" id="ABBRID0E2KPM" xlink:type="simple">FD</abbrev> = fertilisation duct; <abbrev xmlns:xlink="http://www.w3.org/1999/xlink" xlink:title="spermathecal base" id="ABBRID0E6KPM" xlink:type="simple">SB</abbrev> = spermathecal base; <abbrev xmlns:xlink="http://www.w3.org/1999/xlink" xlink:title="spermathecal head" id="ABBRID0EDLPM" xlink:type="simple">SH</abbrev> = spermathecal head; <abbrev xmlns:xlink="http://www.w3.org/1999/xlink" xlink:title="spermatheca" id="ABBRID0EHLPM" xlink:type="simple">SP</abbrev> = spermatheca; <abbrev xmlns:xlink="http://www.w3.org/1999/xlink" xlink:title="spermathecal stalk" id="ABBRID0ELLPM" xlink:type="simple">SS</abbrev> = spermathecal stalk. Scale bars: 0.1 mm (equal for <bold>A–D</bold>); 1 mm (equal for <bold>E, F</bold>, equal for <bold>G, H</bold>).</p></caption><graphic xmlns:xlink="http://www.w3.org/1999/xlink" xlink:href="zookeys-1034-001-g037.jpg" position="float" orientation="portrait" xlink:type="simple" id="oo_535446.jpg"><uri content-type="original_file" xlink:type="simple">https://binary.pensoft.net/fig/535446</uri></graphic></fig></tp:treatment-sec><ref-list><ref id="B5"><mixed-citation xmlns:xlink="http://www.w3.org/1999/xlink" xlink:type="simple"><person-group><name name-style="western"><surname>Dankittipakul</surname><given-names>P</given-names></name><name name-style="western"><surname>Singtripop</surname><given-names>T</given-names></name></person-group> (<year>2008a</year>) <article-title>Five new species of the spider genus <italic><tp:taxon-name><tp:taxon-name-part taxon-name-part-type="genus">Clubiona</tp:taxon-name-part></tp:taxon-name></italic> Latreille (<tp:taxon-name><tp:taxon-name-part taxon-name-part-type="order">Araneae</tp:taxon-name-part></tp:taxon-name>: <tp:taxon-name><tp:taxon-name-part taxon-name-part-type="family">Clubionidae</tp:taxon-name-part></tp:taxon-name>) from Thailand.</article-title><source>Zootaxa</source><volume>1747</volume>: <fpage>34</fpage>–<lpage>60</lpage>. <ext-link xlink:type="simple" ext-link-type="doi" xlink:href="10.11646/zootaxa.1747.1.2">https://doi.org/10.11646/zootaxa.1747.1.2</ext-link></mixed-citation></ref><ref id="B20"><mixed-citation xmlns:xlink="http://www.w3.org/1999/xlink" xlink:type="simple"><person-group><name name-style="western"><surname>Jäger</surname><given-names>P</given-names></name><name name-style="western"><surname>Dankittipakul</surname><given-names>P</given-names></name></person-group> (<year>2010</year>) <article-title><tp:taxon-name><tp:taxon-name-part taxon-name-part-type="family">Clubionidae</tp:taxon-name-part></tp:taxon-name> from Laos and Thailand (<tp:taxon-name><tp:taxon-name-part taxon-name-part-type="class">Arachnida</tp:taxon-name-part></tp:taxon-name>: <tp:taxon-name><tp:taxon-name-part taxon-name-part-type="order">Araneae</tp:taxon-name-part></tp:taxon-name>).</article-title><source>Zootaxa</source><volume>2730</volume>(<issue>1</issue>): <fpage>23</fpage>–<lpage>43</lpage>. <ext-link xlink:type="simple" ext-link-type="doi" xlink:href="10.11646/zootaxa.2730.1.2">https://doi.org/10.11646/zootaxa.2730.1.2</ext-link></mixed-citation></ref></ref-list></tp:taxon-treatment>
