# Supplementary material for: Taxonomic studies on the sac spider genus Clubiona (Araneae, Clubionidae) from Xishuangbanna Rainforest, China
Source: Zookeys. 2021 Apr 26;1034:1–163. doi: 10.3897/zookeys.1034.59413 (PMC8093189; doi:10.3897/zookeys.1034.59413)
Supplement: XML Treatment for Clubiona melanosticta [file zookeys.1034.59413-treatment45.xml]

<!DOCTYPE tp:taxon-treatment
  PUBLIC "-//TaxonX//DTD Taxonomic Treatment Publishing DTD v0 20100105//EN" "tax-treatment-NSO.dtd">
<tp:taxon-treatment xmlns:tp="http://www.plazi.org/taxpub"><tp:treatment-meta><kwd-group><label>Taxon classification</label><kwd><named-content xmlns:xlink="http://www.w3.org/1999/xlink" content-type="kingdom">Animalia</named-content></kwd><kwd><named-content xmlns:xlink="http://www.w3.org/1999/xlink" content-type="order">Araneae</named-content></kwd><kwd><named-content xmlns:xlink="http://www.w3.org/1999/xlink" content-type="family">Clubionidae</named-content></kwd></kwd-group><mixed-citation publication-type="journal"><person-group><name><surname>Zhang</surname><given-names>Jianshuang</given-names></name><name><surname>Yu</surname><given-names>Hao</given-names></name><name><surname>Li</surname><given-names>Shuqiang</given-names></name></person-group><article-title>Taxonomic studies on the sac spider genus <italic><tp:taxon-name><tp:taxon-name-part taxon-name-part-type="genus" reg="Clubiona">Clubiona</tp:taxon-name-part></tp:taxon-name></italic> (<tp:taxon-name><tp:taxon-name-part taxon-name-part-type="order">Araneae</tp:taxon-name-part></tp:taxon-name>, <tp:taxon-name><tp:taxon-name-part taxon-name-part-type="family">Clubionidae</tp:taxon-name-part></tp:taxon-name>) from Xishuangbanna Rainforest, China</article-title><source>Zookeys</source><day>26</day><month>4</month><year>2021</year><volume>1034</volume><fpage>1</fpage><lpage>163</lpage><pub-id pub-id-type="doi">10.3897/zookeys.1034.59413</pub-id></mixed-citation></tp:treatment-meta><tp:nomenclature><tp:taxon-name><object-id xmlns:xlink="http://www.w3.org/1999/xlink" content-type="arpha" xlink:type="simple">04ED1012-F39A-5962-A83E-B43F178036F7</object-id>
              <tp:taxon-name-part taxon-name-part-type="genus" reg="Clubiona">Clubiona</tp:taxon-name-part>
              <tp:taxon-name-part taxon-name-part-type="species" reg="melanosticta">melanosticta</tp:taxon-name-part>
            </tp:taxon-name><tp:taxon-authority>Thorell, 1890</tp:taxon-authority><xref ref-type="fig" rid="F44">Figs 44</xref><xref ref-type="fig" rid="F45">, 45</xref><xref ref-type="fig" rid="F59">, 59A</xref><xref ref-type="fig" rid="F69">, 69A</xref><xref ref-type="fig" rid="F78">, 78F</xref><xref ref-type="fig" rid="F86">, 86F</xref><xref ref-type="fig" rid="F94">, 94F</xref><tp:nomenclature-citation-list><tp:nomenclature-citation><tp:taxon-name>
                  <tp:taxon-name-part taxon-name-part-type="genus" reg="Clubiona">Clubiona</tp:taxon-name-part> <tp:taxon-name-part taxon-name-part-type="species" reg="melanosticta">melanosticta</tp:taxon-name-part></tp:taxon-name><comment>Thorell, 1890: 374 (♂); <xref ref-type="bibr" rid="B62">Thorell 1895</xref>: 42 (♀); <xref ref-type="bibr" rid="B9">Deeleman-Reinhold 2001</xref>: 123, figs 51–52 (♂); <xref ref-type="bibr" rid="B5">Dankittipakul and Singtripop 2008a</xref>: 42, figs 8–10, 52–54 (♂).</comment></tp:nomenclature-citation><tp:nomenclature-citation><tp:taxon-name>
                  <tp:taxon-name-part taxon-name-part-type="genus" reg="Clubiona">Clubiona</tp:taxon-name-part> <tp:taxon-name-part taxon-name-part-type="species" reg="melanothele">melanothele</tp:taxon-name-part></tp:taxon-name><comment>Thorell, 1895: 42 (♀). Syn. nov.</comment></tp:nomenclature-citation></tp:nomenclature-citation-list></tp:nomenclature><tp:treatment-sec sec-type="material" id="SECID0E6FIM"><title>Material examined.</title><p>1♂3♀, China: Yunnan Province: Xishuangbanna: Mengla County: Menglun Town: <abbrev xmlns:xlink="http://www.w3.org/1999/xlink" content-type="institution" xlink:title="Xishuangbanna Tropical Botanic Garden, Yunnan, China" id="ABBRID0EFGIM" xlink:type="simple">XTBG</abbrev>, <italic><tp:taxon-name><tp:taxon-name-part taxon-name-part-type="genus" reg="Paramichelia">Paramichelia</tp:taxon-name-part> <tp:taxon-name-part taxon-name-part-type="species" reg="baillonii">baillonii</tp:taxon-name-part></tp:taxon-name></italic><tp:taxon-name><tp:taxon-name-part taxon-name-part-type="genus" reg="Clubiona"/><tp:taxon-name-part taxon-name-part-type="species" reg="plantation">plantation</tp:taxon-name-part></tp:taxon-name> (ca. 20 yr.), <named-content xmlns:xlink="http://www.w3.org/1999/xlink" content-type="dwc:verbatimCoordinates" xlink:type="simple"><named-content content-type="geo-json" specific-use="{&#34;type&#34;:&#34;Point&#34;,&#34;coordinates&#34;:[101.282050,21.903333]}" id="NCID0EBHIM" xlink:type="simple">21°54.200'N, 101°16.923'E</named-content></named-content>, ca. 608 m, 18.VIII.2007, G. Zheng leg; 1♂ (YHCLU0011), <abbrev xmlns:xlink="http://www.w3.org/1999/xlink" content-type="institution" xlink:title="Xishuangbanna Tropical Botanic Garden, Yunnan, China" id="ABBRID0EGHIM" xlink:type="simple">XTBG</abbrev>, teak <tp:taxon-name><tp:taxon-name-part taxon-name-part-type="genus" reg="Clubiona"/><tp:taxon-name-part taxon-name-part-type="species" reg="plantation">plantation</tp:taxon-name-part></tp:taxon-name>, <named-content xmlns:xlink="http://www.w3.org/1999/xlink" content-type="dwc:verbatimCoordinates" xlink:type="simple"><named-content content-type="geo-json" specific-use="{&#34;type&#34;:&#34;Point&#34;,&#34;coordinates&#34;:[101.269450,21.901950]}" id="NCID0EXHIM" xlink:type="simple">21°54.117'N, 101°16.167'E</named-content></named-content>, ca. 549 m, 8.VIII.2018, H. Yu et al. leg; 1♀ (YHCLU0164), <abbrev xmlns:xlink="http://www.w3.org/1999/xlink" content-type="institution" xlink:title="Xishuangbanna Tropical Botanic Garden, Yunnan, China" id="ABBRID0E3HIM" xlink:type="simple">XTBG</abbrev>, 100 acre-feet sample plot (beside a hut), <named-content xmlns:xlink="http://www.w3.org/1999/xlink" content-type="dwc:verbatimCoordinates" xlink:type="simple"><named-content content-type="geo-json" specific-use="{&#34;type&#34;:&#34;Point&#34;,&#34;coordinates&#34;:[101.269450,21.901950]}" id="NCID0EEIIM" xlink:type="simple">21°54.117'N, 101°16.167'E</named-content></named-content>, ca. 549 m, 11.VIII.2018, H. Yu et al.</p></tp:treatment-sec><tp:treatment-sec sec-type="diagnosis" id="SECID0EJIIM"><title>Diagnosis and description.</title><p>See <xref ref-type="bibr" rid="B9">Deeleman-Reinhold (2001)</xref>. Male palp as in Figs <xref ref-type="fig" rid="F44">44</xref>, <xref ref-type="fig" rid="F59">59A</xref>, <xref ref-type="fig" rid="F69">69A</xref>, epigyne as in Figs <xref ref-type="fig" rid="F45">45A–D</xref>, <xref ref-type="fig" rid="F78">78F</xref>, <xref ref-type="fig" rid="F86">86F</xref>, <xref ref-type="fig" rid="F94">94F</xref>, habitus as in Fig. <xref ref-type="fig" rid="F45">45E–H</xref>.</p></tp:treatment-sec><tp:treatment-sec sec-type="remarks" id="SECID0ETJIM"><title>Remarks.</title><p><italic><tp:taxon-name><tp:taxon-name-part taxon-name-part-type="genus" reg="Clubiona">Clubiona</tp:taxon-name-part> <tp:taxon-name-part taxon-name-part-type="species" reg="melanosticta">melanosticta</tp:taxon-name-part></tp:taxon-name></italic> and <italic><tp:taxon-name><tp:taxon-name-part taxon-name-part-type="genus" reg="Clubiona">C.</tp:taxon-name-part> <tp:taxon-name-part taxon-name-part-type="species" reg="melanothele">melanothele</tp:taxon-name-part></tp:taxon-name></italic> were considered separate species for more than 120 years. After examining the holotypes, <xref ref-type="bibr" rid="B9">Deeleman-Reinhold (2001)</xref> illustrated the two species and suggested that they could be conspecific; however, she made no taxonomic changes at the time. New material has been collected from Xishuangbanna containing both sexes. According to drawings of <xref ref-type="bibr" rid="B9">Deeleman-Reinhold (2001)</xref>, the males were identified as <italic><tp:taxon-name><tp:taxon-name-part taxon-name-part-type="genus" reg="Clubiona">C.</tp:taxon-name-part> <tp:taxon-name-part taxon-name-part-type="species" reg="melanosticta">melanosticta</tp:taxon-name-part></tp:taxon-name></italic>, and the females were identified as <italic><tp:taxon-name><tp:taxon-name-part taxon-name-part-type="genus" reg="Clubiona">C.</tp:taxon-name-part> <tp:taxon-name-part taxon-name-part-type="species" reg="melanothele">melanothele</tp:taxon-name-part></tp:taxon-name></italic>. Based on morphology (Fig. <xref ref-type="fig" rid="F45">45E–H</xref>) and DNA barcoding data (Table <xref ref-type="table" rid="T1">1</xref>), we matched the females and males together. Therefore, the two names are synonymised, and priority is given to <italic><tp:taxon-name><tp:taxon-name-part taxon-name-part-type="genus" reg="Clubiona">C.</tp:taxon-name-part> <tp:taxon-name-part taxon-name-part-type="species" reg="melanosticta">melanosticta</tp:taxon-name-part></tp:taxon-name></italic>.</p></tp:treatment-sec><tp:treatment-sec sec-type="distribution" id="SECID0EAMIM"><title>Distribution.</title><p>Thailand (Chiang Mai, Samut Songkram), Indonesia (Sumatra, Krakatau), New Guinea, Myanmar, Laos, China (Yunnan).</p></tp:treatment-sec><tp:treatment-sec sec-type="Most similar species" id="SECID0EFMIM"><title>Most similar species.</title><p><italic><tp:taxon-name><tp:taxon-name-part taxon-name-part-type="genus" reg="Clubiona">Clubiona</tp:taxon-name-part> <tp:taxon-name-part taxon-name-part-type="species" reg="zhanggureni">zhanggureni</tp:taxon-name-part></tp:taxon-name></italic>.</p></tp:treatment-sec><tp:treatment-sec><!--Section generated to contain objects referenced in tp:taxon-treatment.--><fig id="F44" position="float" orientation="portrait"><object-id xmlns:xlink="http://www.w3.org/1999/xlink" content-type="doi" xlink:type="simple">10.3897/zookeys.1034.59413.figure44</object-id><object-id xmlns:xlink="http://www.w3.org/1999/xlink" content-type="arpha" xlink:type="simple">B6A7E6B6-449C-5551-A673-FF78F2B915A5</object-id><label>Figure 44.</label><caption><p>Male palp of <italic><tp:taxon-name><tp:taxon-name-part taxon-name-part-type="genus" reg="Clubiona">Clubiona</tp:taxon-name-part> <tp:taxon-name-part taxon-name-part-type="species" reg="melanosticta">melanosticta</tp:taxon-name-part></tp:taxon-name></italic><bold>A</bold> prolateral view <bold>B</bold> retrolateral view <bold>C</bold> bulb, prolateral view <bold>D</bold> bulb, ventral view <bold>E</bold> bulb, retrolateral view. Abbreviations: C = conductor; E = embolus; <abbrev xmlns:xlink="http://www.w3.org/1999/xlink" xlink:title="embolar base" id="ABBRID0EVXPM" xlink:type="simple">EB</abbrev> = embolar base; <abbrev xmlns:xlink="http://www.w3.org/1999/xlink" xlink:title="retrolateral tibial apophysis" id="ABBRID0EZXPM" xlink:type="simple">RTA</abbrev> = retrolateral tibial apophysis. Scale bars: 0.1 mm (equal for <bold>A, B</bold>, equal for <bold>C–E</bold>).</p></caption><graphic xmlns:xlink="http://www.w3.org/1999/xlink" xlink:href="zookeys-1034-001-g044.jpg" position="float" orientation="portrait" xlink:type="simple" id="oo_535453.jpg"><uri content-type="original_file" xlink:type="simple">https://binary.pensoft.net/fig/535453</uri></graphic></fig><fig id="F45" position="float" orientation="portrait"><object-id xmlns:xlink="http://www.w3.org/1999/xlink" content-type="doi" xlink:type="simple">10.3897/zookeys.1034.59413.figure45</object-id><object-id xmlns:xlink="http://www.w3.org/1999/xlink" content-type="arpha" xlink:type="simple">6E772900-D23D-5E89-987F-992CB3DB72C8</object-id><label>Figure 45.</label><caption><p><italic><tp:taxon-name><tp:taxon-name-part taxon-name-part-type="genus" reg="Clubiona">Clubiona</tp:taxon-name-part> <tp:taxon-name-part taxon-name-part-type="species" reg="melanosticta">melanosticta</tp:taxon-name-part></tp:taxon-name></italic>, epigyne (<bold>A–D</bold>), male habitus (<bold>E, F</bold>) and female habitus (<bold>G, H</bold>) <bold>A</bold> intact, ventral view <bold>B</bold> cleared, ventral view <bold>C</bold> cleared, dorsal view <bold>D</bold> cleared, dorsal view <bold>E</bold> dorsal view <bold>F</bold> lateral view <bold>G</bold> dorsal view <bold>H</bold> ventral view. Abbreviations: A = atrium; <abbrev xmlns:xlink="http://www.w3.org/1999/xlink" xlink:title="bursa" id="ABBRID0EPZPM" xlink:type="simple">BS</abbrev> = bursa; <abbrev xmlns:xlink="http://www.w3.org/1999/xlink" xlink:title="copulatory duct" id="ABBRID0ETZPM" xlink:type="simple">CD</abbrev> = copulatory duct; <abbrev xmlns:xlink="http://www.w3.org/1999/xlink" xlink:title="copulatory opening" id="ABBRID0EXZPM" xlink:type="simple">CO</abbrev> = copulatory opening; <abbrev xmlns:xlink="http://www.w3.org/1999/xlink" xlink:title="fertilisation duct" id="ABBRID0E2ZPM" xlink:type="simple">FD</abbrev> = fertilisation duct; <abbrev xmlns:xlink="http://www.w3.org/1999/xlink" xlink:title="spermathecal base" id="ABBRID0E6ZPM" xlink:type="simple">SB</abbrev> = spermathecal base; <abbrev xmlns:xlink="http://www.w3.org/1999/xlink" xlink:title="spermathecal head" id="ABBRID0ED1PM" xlink:type="simple">SH</abbrev> = spermathecal head; <abbrev xmlns:xlink="http://www.w3.org/1999/xlink" xlink:title="spermatheca" id="ABBRID0EH1PM" xlink:type="simple">SP</abbrev> = spermatheca; <abbrev xmlns:xlink="http://www.w3.org/1999/xlink" xlink:title="spermathecal stalk" id="ABBRID0EL1PM" xlink:type="simple">SS</abbrev> = spermathecal stalk. Scale bars: 0.1 mm (equal for <bold>A–D</bold>); 1 mm (equal for <bold>E, F</bold>, equal for <bold>G, H</bold>).</p></caption><graphic xmlns:xlink="http://www.w3.org/1999/xlink" xlink:href="zookeys-1034-001-g045.jpg" position="float" orientation="portrait" xlink:type="simple" id="oo_535454.jpg"><uri content-type="original_file" xlink:type="simple">https://binary.pensoft.net/fig/535454</uri></graphic></fig><fig id="F59" position="float" orientation="portrait"><object-id xmlns:xlink="http://www.w3.org/1999/xlink" content-type="doi" xlink:type="simple">10.3897/zookeys.1034.59413.figure59</object-id><object-id xmlns:xlink="http://www.w3.org/1999/xlink" content-type="arpha" xlink:type="simple">7F83F4AD-A086-549A-83AD-EBBD831FCCB0</object-id><label>Figure 59.</label><caption><p><italic><tp:taxon-name><tp:taxon-name-part taxon-name-part-type="genus" reg="Clubiona">Clubiona</tp:taxon-name-part></tp:taxon-name></italic> spp. of the <italic><tp:taxon-name><tp:taxon-name-part taxon-name-part-type="genus" reg="Clubiona">C.</tp:taxon-name-part> <tp:taxon-name-part taxon-name-part-type="species" reg="filicata">filicata</tp:taxon-name-part></tp:taxon-name></italic> group, male palp, ventral view <bold>A</bold><italic><tp:taxon-name><tp:taxon-name-part taxon-name-part-type="genus" reg="Clubiona">C.</tp:taxon-name-part> <tp:taxon-name-part taxon-name-part-type="species" reg="melanosticta">melanosticta</tp:taxon-name-part></tp:taxon-name></italic><bold>B</bold><italic><tp:taxon-name><tp:taxon-name-part taxon-name-part-type="genus" reg="Clubiona">C.</tp:taxon-name-part> <tp:taxon-name-part taxon-name-part-type="species" reg="zhanggureni">zhanggureni</tp:taxon-name-part></tp:taxon-name></italic><bold>C</bold><italic><tp:taxon-name><tp:taxon-name-part taxon-name-part-type="genus" reg="Clubiona">C.</tp:taxon-name-part> <tp:taxon-name-part taxon-name-part-type="species" reg="circulata">circulata</tp:taxon-name-part></tp:taxon-name></italic><bold>D</bold><italic><tp:taxon-name><tp:taxon-name-part taxon-name-part-type="genus" reg="Clubiona">C.</tp:taxon-name-part> <tp:taxon-name-part taxon-name-part-type="species" reg="suthepica">suthepica</tp:taxon-name-part></tp:taxon-name></italic>. Abbreviations: C = conductor; E = embolus; <abbrev xmlns:xlink="http://www.w3.org/1999/xlink" xlink:title="embolar base" id="ABBRID0E33AO" xlink:type="simple">EB</abbrev> = embolar base; <abbrev xmlns:xlink="http://www.w3.org/1999/xlink" xlink:title="retrolateral tibial apophysis" id="ABBRID0EA4AO" xlink:type="simple">RTA</abbrev> = retrolateral tibial apophysis. Scale bars: 0.1 mm.</p></caption><graphic xmlns:xlink="http://www.w3.org/1999/xlink" xlink:href="zookeys-1034-001-g059.jpg" position="float" orientation="portrait" xlink:type="simple" id="oo_535468.jpg"><uri content-type="original_file" xlink:type="simple">https://binary.pensoft.net/fig/535468</uri></graphic></fig><fig id="F69" position="float" orientation="portrait"><object-id xmlns:xlink="http://www.w3.org/1999/xlink" content-type="doi" xlink:type="simple">10.3897/zookeys.1034.59413.figure69</object-id><object-id xmlns:xlink="http://www.w3.org/1999/xlink" content-type="arpha" xlink:type="simple">CE74BB96-9C72-5C62-A40E-53E0B066E9FE</object-id><label>Figure 69.</label><caption><p><italic><tp:taxon-name><tp:taxon-name-part taxon-name-part-type="genus" reg="Clubiona">Clubiona</tp:taxon-name-part></tp:taxon-name></italic> spp. of the <italic><tp:taxon-name><tp:taxon-name-part taxon-name-part-type="genus" reg="Clubiona">C.</tp:taxon-name-part> <tp:taxon-name-part taxon-name-part-type="species" reg="filicata">filicata</tp:taxon-name-part></tp:taxon-name></italic> group, male palp, retrolateral view <bold>A</bold><italic><tp:taxon-name><tp:taxon-name-part taxon-name-part-type="genus" reg="Clubiona">C.</tp:taxon-name-part> <tp:taxon-name-part taxon-name-part-type="species" reg="melanosticta">melanosticta</tp:taxon-name-part></tp:taxon-name></italic><bold>B</bold><italic><tp:taxon-name><tp:taxon-name-part taxon-name-part-type="genus" reg="Clubiona">C.</tp:taxon-name-part> <tp:taxon-name-part taxon-name-part-type="species" reg="zhanggureni">zhanggureni</tp:taxon-name-part></tp:taxon-name></italic><bold>C</bold><italic><tp:taxon-name><tp:taxon-name-part taxon-name-part-type="genus" reg="Clubiona">C.</tp:taxon-name-part> <tp:taxon-name-part taxon-name-part-type="species" reg="circulata">circulata</tp:taxon-name-part></tp:taxon-name></italic><bold>D</bold><italic><tp:taxon-name><tp:taxon-name-part taxon-name-part-type="genus" reg="Clubiona">C.</tp:taxon-name-part> <tp:taxon-name-part taxon-name-part-type="species" reg="suthepica">suthepica</tp:taxon-name-part></tp:taxon-name></italic>. Abbreviations: C = conductor; E = embolus; <abbrev xmlns:xlink="http://www.w3.org/1999/xlink" xlink:title="retrolateral tibial apophysis" id="ABBRID0ERZBO" xlink:type="simple">RTA</abbrev> = retrolateral tibial apophysis. Scale bars: 0.1 mm.</p></caption><graphic xmlns:xlink="http://www.w3.org/1999/xlink" xlink:href="zookeys-1034-001-g069.jpg" position="float" orientation="portrait" xlink:type="simple" id="oo_535478.jpg"><uri content-type="original_file" xlink:type="simple">https://binary.pensoft.net/fig/535478</uri></graphic></fig><fig id="F78" position="float" orientation="portrait"><object-id xmlns:xlink="http://www.w3.org/1999/xlink" content-type="doi" xlink:type="simple">10.3897/zookeys.1034.59413.figure78</object-id><object-id xmlns:xlink="http://www.w3.org/1999/xlink" content-type="arpha" xlink:type="simple">F15A6897-86D2-5DEC-BA42-EE1972FF40F0</object-id><label>Figure 78.</label><caption><p><italic><tp:taxon-name><tp:taxon-name-part taxon-name-part-type="genus" reg="Clubiona">Clubiona</tp:taxon-name-part></tp:taxon-name></italic> spp. of the <italic><tp:taxon-name><tp:taxon-name-part taxon-name-part-type="genus" reg="Clubiona">C.</tp:taxon-name-part> <tp:taxon-name-part taxon-name-part-type="species" reg="trivialis">trivialis</tp:taxon-name-part></tp:taxon-name></italic> group (<bold>A–D</bold>) and the <italic><tp:taxon-name><tp:taxon-name-part taxon-name-part-type="genus" reg="Clubiona">C.</tp:taxon-name-part> <tp:taxon-name-part taxon-name-part-type="species" reg="filicata">filicata</tp:taxon-name-part></tp:taxon-name></italic> group (<bold>E, F</bold>), epigyne, intact, ventral view <bold>A</bold><italic><tp:taxon-name><tp:taxon-name-part taxon-name-part-type="genus" reg="Clubiona">C.</tp:taxon-name-part> <tp:taxon-name-part taxon-name-part-type="species" reg="cheni">cheni</tp:taxon-name-part></tp:taxon-name></italic><bold>B</bold><italic><tp:taxon-name><tp:taxon-name-part taxon-name-part-type="genus" reg="Clubiona">C.</tp:taxon-name-part> <tp:taxon-name-part taxon-name-part-type="species" reg="menglun">menglun</tp:taxon-name-part></tp:taxon-name></italic> sp. nov., holotype <bold>C</bold><italic><tp:taxon-name><tp:taxon-name-part taxon-name-part-type="genus" reg="Clubiona">C.</tp:taxon-name-part> <tp:taxon-name-part taxon-name-part-type="species" reg="subasrevida">subasrevida</tp:taxon-name-part></tp:taxon-name></italic><bold>D</bold><italic><tp:taxon-name><tp:taxon-name-part taxon-name-part-type="genus" reg="Clubiona">C.</tp:taxon-name-part> <tp:taxon-name-part taxon-name-part-type="species" reg="subquebecana">subquebecana</tp:taxon-name-part></tp:taxon-name></italic><bold>E</bold><italic><tp:taxon-name><tp:taxon-name-part taxon-name-part-type="genus" reg="Clubiona">C.</tp:taxon-name-part> <tp:taxon-name-part taxon-name-part-type="species" reg="banna">banna</tp:taxon-name-part></tp:taxon-name></italic> sp. nov., paratype <bold>F</bold><italic><tp:taxon-name><tp:taxon-name-part taxon-name-part-type="genus" reg="Clubiona">C.</tp:taxon-name-part> <tp:taxon-name-part taxon-name-part-type="species" reg="melanosticta">melanosticta</tp:taxon-name-part></tp:taxon-name></italic>. Abbreviations: A = atrium; <abbrev xmlns:xlink="http://www.w3.org/1999/xlink" xlink:title="copulatory opening" id="ABBRID0EWWCO" xlink:type="simple">CO</abbrev> = copulatory opening. Scale bars: 0.1 mm.</p></caption><graphic xmlns:xlink="http://www.w3.org/1999/xlink" xlink:href="zookeys-1034-001-g078.jpg" position="float" orientation="portrait" xlink:type="simple" id="oo_535487.jpg"><uri content-type="original_file" xlink:type="simple">https://binary.pensoft.net/fig/535487</uri></graphic></fig><fig id="F86" position="float" orientation="portrait"><object-id xmlns:xlink="http://www.w3.org/1999/xlink" content-type="doi" xlink:type="simple">10.3897/zookeys.1034.59413.figure86</object-id><object-id xmlns:xlink="http://www.w3.org/1999/xlink" content-type="arpha" xlink:type="simple">257E3DC4-645D-5737-B1CA-F2999C1F086D</object-id><label>Figure 86.</label><caption><p><italic><tp:taxon-name><tp:taxon-name-part taxon-name-part-type="genus" reg="Clubiona">Clubiona</tp:taxon-name-part></tp:taxon-name></italic> spp. of the <italic><tp:taxon-name><tp:taxon-name-part taxon-name-part-type="genus" reg="Clubiona">C.</tp:taxon-name-part> <tp:taxon-name-part taxon-name-part-type="species" reg="trivialis">trivialis</tp:taxon-name-part></tp:taxon-name></italic> group (<bold>A–D</bold>) and the <italic><tp:taxon-name><tp:taxon-name-part taxon-name-part-type="genus" reg="Clubiona">C.</tp:taxon-name-part> <tp:taxon-name-part taxon-name-part-type="species" reg="filicata">filicata</tp:taxon-name-part></tp:taxon-name></italic> group (<bold>E, F</bold>), epigyne, cleared, ventral view <bold>A</bold><italic><tp:taxon-name><tp:taxon-name-part taxon-name-part-type="genus" reg="Clubiona">C.</tp:taxon-name-part> <tp:taxon-name-part taxon-name-part-type="species" reg="cheni">cheni</tp:taxon-name-part></tp:taxon-name></italic><bold>B</bold><italic><tp:taxon-name><tp:taxon-name-part taxon-name-part-type="genus" reg="Clubiona">C.</tp:taxon-name-part> <tp:taxon-name-part taxon-name-part-type="species" reg="menglun">menglun</tp:taxon-name-part></tp:taxon-name></italic> sp. nov., holotype <bold>C</bold><italic><tp:taxon-name><tp:taxon-name-part taxon-name-part-type="genus" reg="Clubiona">C.</tp:taxon-name-part> <tp:taxon-name-part taxon-name-part-type="species" reg="subasrevida">subasrevida</tp:taxon-name-part></tp:taxon-name></italic><bold>D</bold><italic><tp:taxon-name><tp:taxon-name-part taxon-name-part-type="genus" reg="Clubiona">C.</tp:taxon-name-part> <tp:taxon-name-part taxon-name-part-type="species" reg="subquebecana">subquebecana</tp:taxon-name-part></tp:taxon-name></italic><bold>E</bold><italic><tp:taxon-name><tp:taxon-name-part taxon-name-part-type="genus" reg="Clubiona">C.</tp:taxon-name-part> <tp:taxon-name-part taxon-name-part-type="species" reg="banna">banna</tp:taxon-name-part></tp:taxon-name></italic> sp. nov., paratype <bold>F</bold><italic><tp:taxon-name><tp:taxon-name-part taxon-name-part-type="genus" reg="Clubiona">C.</tp:taxon-name-part> <tp:taxon-name-part taxon-name-part-type="species" reg="melanosticta">melanosticta</tp:taxon-name-part></tp:taxon-name></italic>. Abbreviations: A = atrium; <abbrev xmlns:xlink="http://www.w3.org/1999/xlink" xlink:title="copulatory opening" id="ABBRID0E6RDO" xlink:type="simple">CO</abbrev> = copulatory opening. Scale bars: 0.1 mm.</p></caption><graphic xmlns:xlink="http://www.w3.org/1999/xlink" xlink:href="zookeys-1034-001-g086.jpg" position="float" orientation="portrait" xlink:type="simple" id="oo_535495.jpg"><uri content-type="original_file" xlink:type="simple">https://binary.pensoft.net/fig/535495</uri></graphic></fig><fig id="F94" position="float" orientation="portrait"><object-id xmlns:xlink="http://www.w3.org/1999/xlink" content-type="doi" xlink:type="simple">10.3897/zookeys.1034.59413.figure94</object-id><object-id xmlns:xlink="http://www.w3.org/1999/xlink" content-type="arpha" xlink:type="simple">C25F22AB-55AF-5BB4-ACA1-E56673278E6E</object-id><label>Figure 94.</label><caption><p><italic><tp:taxon-name><tp:taxon-name-part taxon-name-part-type="genus" reg="Clubiona">Clubiona</tp:taxon-name-part></tp:taxon-name></italic> spp. of the <italic><tp:taxon-name><tp:taxon-name-part taxon-name-part-type="genus" reg="Clubiona">C.</tp:taxon-name-part> <tp:taxon-name-part taxon-name-part-type="species" reg="trivialis">trivialis</tp:taxon-name-part></tp:taxon-name></italic> group (<bold>A–D</bold>) and the <italic><tp:taxon-name><tp:taxon-name-part taxon-name-part-type="genus" reg="Clubiona">C.</tp:taxon-name-part> <tp:taxon-name-part taxon-name-part-type="species" reg="filicata">filicata</tp:taxon-name-part></tp:taxon-name></italic> group (<bold>E, F</bold>), vulva, cleared, dorsal view <bold>A</bold><italic><tp:taxon-name><tp:taxon-name-part taxon-name-part-type="genus" reg="Clubiona">C.</tp:taxon-name-part> <tp:taxon-name-part taxon-name-part-type="species" reg="cheni">cheni</tp:taxon-name-part></tp:taxon-name></italic><bold>B</bold><italic><tp:taxon-name><tp:taxon-name-part taxon-name-part-type="genus" reg="Clubiona">C.</tp:taxon-name-part> <tp:taxon-name-part taxon-name-part-type="species" reg="menglun">menglun</tp:taxon-name-part></tp:taxon-name></italic> sp. nov., holotype <bold>C</bold><italic><tp:taxon-name><tp:taxon-name-part taxon-name-part-type="genus" reg="Clubiona">C.</tp:taxon-name-part> <tp:taxon-name-part taxon-name-part-type="species" reg="subasrevida">subasrevida</tp:taxon-name-part></tp:taxon-name></italic><bold>D</bold><italic><tp:taxon-name><tp:taxon-name-part taxon-name-part-type="genus" reg="Clubiona">C.</tp:taxon-name-part> <tp:taxon-name-part taxon-name-part-type="species" reg="subquebecana">subquebecana</tp:taxon-name-part></tp:taxon-name></italic><bold>E</bold><italic><tp:taxon-name><tp:taxon-name-part taxon-name-part-type="genus" reg="Clubiona">C.</tp:taxon-name-part> <tp:taxon-name-part taxon-name-part-type="species" reg="banna">banna</tp:taxon-name-part></tp:taxon-name></italic> sp. nov., paratype <bold>F</bold><italic><tp:taxon-name><tp:taxon-name-part taxon-name-part-type="genus" reg="Clubiona">C.</tp:taxon-name-part> <tp:taxon-name-part taxon-name-part-type="species" reg="melanosticta">melanosticta</tp:taxon-name-part></tp:taxon-name></italic>. Abbreviations: <abbrev xmlns:xlink="http://www.w3.org/1999/xlink" xlink:title="bursa" id="ABBRID0EEPEO" xlink:type="simple">BS</abbrev> = bursa; <abbrev xmlns:xlink="http://www.w3.org/1999/xlink" xlink:title="copulatory duct" id="ABBRID0EIPEO" xlink:type="simple">CD</abbrev> = copulatory duct; <abbrev xmlns:xlink="http://www.w3.org/1999/xlink" xlink:title="fertilisation duct" id="ABBRID0EMPEO" xlink:type="simple">FD</abbrev> = fertilisation duct; <abbrev xmlns:xlink="http://www.w3.org/1999/xlink" xlink:title="spermathecal base" id="ABBRID0EQPEO" xlink:type="simple">SB</abbrev> = spermathecal base; <abbrev xmlns:xlink="http://www.w3.org/1999/xlink" xlink:title="spermathecal head" id="ABBRID0EUPEO" xlink:type="simple">SH</abbrev> = spermathecal head; <abbrev xmlns:xlink="http://www.w3.org/1999/xlink" xlink:title="spermatheca" id="ABBRID0EYPEO" xlink:type="simple">SP</abbrev> = spermatheca; <abbrev xmlns:xlink="http://www.w3.org/1999/xlink" xlink:title="spermathecal stalk" id="ABBRID0E3PEO" xlink:type="simple">SS</abbrev> = spermathecal stalk. Scale bars: 0.1 mm.</p></caption><graphic xmlns:xlink="http://www.w3.org/1999/xlink" xlink:href="zookeys-1034-001-g094.jpg" position="float" orientation="portrait" xlink:type="simple" id="oo_535503.jpg"><uri content-type="original_file" xlink:type="simple">https://binary.pensoft.net/fig/535503</uri></graphic></fig><table-wrap id="T1" position="float" orientation="portrait"><label>Table 1.</label><caption><p>Checklist of <italic><tp:taxon-name><tp:taxon-name-part taxon-name-part-type="genus" reg="Clubiona">Clubiona</tp:taxon-name-part></tp:taxon-name></italic> species from Xishuangbanna and voucher specimen information.</p></caption><table id="TID0E41EK" rules="all"><tbody><tr><th rowspan="1" colspan="1">Species groups</th><th rowspan="1" colspan="1">Species</th><th rowspan="1" colspan="1">Sex</th><th rowspan="1" colspan="1">Figures in the present paper</th><th rowspan="1" colspan="1">Voucher code</th><th rowspan="1" colspan="1">GenBank accession number</th><th rowspan="1" colspan="1">References</th></tr><tr><td rowspan="2" colspan="1">
                <italic><tp:taxon-name><tp:taxon-name-part taxon-name-part-type="genus" reg="Clubiona"/><tp:taxon-name-part taxon-name-part-type="species" reg="milingae">milingae</tp:taxon-name-part></tp:taxon-name> group</italic>
              </td><td rowspan="2" colspan="1"><italic><tp:taxon-name><tp:taxon-name-part taxon-name-part-type="genus" reg="Clubiona">C.</tp:taxon-name-part> <tp:taxon-name-part taxon-name-part-type="species" reg="yaoi">yaoi</tp:taxon-name-part></tp:taxon-name></italic>*</td><td rowspan="1" colspan="1">♂</td><td rowspan="1" colspan="1">62A, B, 72A, B,</td><td rowspan="1" colspan="1">YHCLU0002</td><td rowspan="1" colspan="1">
                <ext-link xmlns:xlink="http://www.w3.org/1999/xlink" ext-link-type="gen" xlink:href="MW731651" xlink:type="simple">MW731651</ext-link>
              </td><td rowspan="2" colspan="1"><xref ref-type="bibr" rid="B73">Yu and Li 2019a</xref>; present paper</td></tr><tr><td rowspan="1" colspan="1">♀</td><td rowspan="1" colspan="1">80A, 88A, 96A</td><td rowspan="1" colspan="1">YHCLU0003</td><td rowspan="1" colspan="1">
                <ext-link xmlns:xlink="http://www.w3.org/1999/xlink" ext-link-type="gen" xlink:href="MW731650" xlink:type="simple">MW731650</ext-link>
              </td></tr><tr><td rowspan="18" colspan="1"><italic><tp:taxon-name><tp:taxon-name-part taxon-name-part-type="genus" reg="Clubiona"/><tp:taxon-name-part taxon-name-part-type="species" reg="corticalis">corticalis</tp:taxon-name-part></tp:taxon-name></italic> group</td><td rowspan="2" colspan="1"><italic><tp:taxon-name><tp:taxon-name-part taxon-name-part-type="genus" reg="Clubiona">C.</tp:taxon-name-part> <tp:taxon-name-part taxon-name-part-type="species" reg="cochlearis">cochlearis</tp:taxon-name-part></tp:taxon-name></italic>*</td><td rowspan="1" colspan="1">♂</td><td rowspan="1" colspan="1">53A, 63A</td><td rowspan="1" colspan="1">YHCLU0068</td><td rowspan="1" colspan="1">
                <ext-link xmlns:xlink="http://www.w3.org/1999/xlink" ext-link-type="gen" xlink:href="MW731626" xlink:type="simple">MW731626</ext-link>
              </td><td rowspan="2" colspan="1"><xref ref-type="bibr" rid="B74">Yu and Li 2019b</xref>; female supplemented in present paper</td></tr><tr><td rowspan="1" colspan="1">♀</td><td rowspan="1" colspan="1">1, 73A, 81A, 89A</td><td rowspan="1" colspan="1">YHCLU0079</td><td rowspan="1" colspan="1">
                <ext-link xmlns:xlink="http://www.w3.org/1999/xlink" ext-link-type="gen" xlink:href="MW731621" xlink:type="simple">MW731621</ext-link>
              </td></tr><tr><td rowspan="1" colspan="1"><italic><tp:taxon-name><tp:taxon-name-part taxon-name-part-type="genus" reg="Clubiona">C.</tp:taxon-name-part> <tp:taxon-name-part taxon-name-part-type="species" reg="dengpao">dengpao</tp:taxon-name-part></tp:taxon-name></italic> sp. nov.*</td><td rowspan="1" colspan="1">♀</td><td rowspan="1" colspan="1">2, 73B, 81B, 89B</td><td rowspan="1" colspan="1">YHCLU0080</td><td rowspan="1" colspan="1">
                <ext-link xmlns:xlink="http://www.w3.org/1999/xlink" ext-link-type="gen" xlink:href="MW731620" xlink:type="simple">MW731620</ext-link>
              </td><td rowspan="1" colspan="1">present paper</td></tr><tr><td rowspan="2" colspan="1"><italic><tp:taxon-name><tp:taxon-name-part taxon-name-part-type="genus" reg="Clubiona">C.</tp:taxon-name-part> <tp:taxon-name-part taxon-name-part-type="species" reg="didentata">didentata</tp:taxon-name-part></tp:taxon-name></italic>*</td><td rowspan="1" colspan="1">♂</td><td rowspan="1" colspan="1">54A, 64A</td><td rowspan="1" colspan="1">YHCLU0015</td><td rowspan="1" colspan="1">
                <ext-link xmlns:xlink="http://www.w3.org/1999/xlink" ext-link-type="gen" xlink:href="MW731648" xlink:type="simple">MW731648</ext-link>
              </td><td rowspan="2" colspan="1"><xref ref-type="bibr" rid="B83">Zhang and Yin 1998</xref>; female supplemented in <xref ref-type="bibr" rid="B74">Yu and Li 2019b</xref>; present paper</td></tr><tr><td rowspan="1" colspan="1">♀</td><td rowspan="1" colspan="1">74E, 82E, 90E</td><td rowspan="1" colspan="1">YHCLU0016</td><td rowspan="1" colspan="1">
                <ext-link xmlns:xlink="http://www.w3.org/1999/xlink" ext-link-type="gen" xlink:href="MW731647" xlink:type="simple">MW731647</ext-link>
              </td></tr><tr><td rowspan="2" colspan="1"><italic><tp:taxon-name><tp:taxon-name-part taxon-name-part-type="genus" reg="Clubiona">C.</tp:taxon-name-part> <tp:taxon-name-part taxon-name-part-type="species" reg="kai">kai</tp:taxon-name-part></tp:taxon-name></italic>*</td><td rowspan="1" colspan="1">♂</td><td rowspan="1" colspan="1">54B, 64B</td><td rowspan="1" colspan="1">YHCLU0259</td><td rowspan="1" colspan="1">
                <ext-link xmlns:xlink="http://www.w3.org/1999/xlink" ext-link-type="gen" xlink:href="MW731584" xlink:type="simple">MW731584</ext-link>
              </td><td rowspan="2" colspan="1">female supplemented in <xref ref-type="bibr" rid="B74">Yu and Li 2019b</xref>; present paper</td></tr><tr><td rowspan="1" colspan="1">♀</td><td rowspan="1" colspan="1">74C, 82C, 90C</td><td rowspan="1" colspan="1">YHCLU0052</td><td rowspan="1" colspan="1">
                <ext-link xmlns:xlink="http://www.w3.org/1999/xlink" ext-link-type="gen" xlink:href="MW731634" xlink:type="simple">MW731634</ext-link>
              </td></tr><tr><td rowspan="2" colspan="1"><italic><tp:taxon-name><tp:taxon-name-part taxon-name-part-type="genus" reg="Clubiona">C.</tp:taxon-name-part> <tp:taxon-name-part taxon-name-part-type="species" reg="kurosawai">kurosawai</tp:taxon-name-part></tp:taxon-name></italic>*</td><td rowspan="1" colspan="1">♂</td><td rowspan="1" colspan="1">3, 4E, F, 56A, 66A</td><td rowspan="1" colspan="1">–</td><td rowspan="1" colspan="1"/><td rowspan="2" colspan="1">present paper</td></tr><tr><td rowspan="1" colspan="1">♀</td><td rowspan="1" colspan="1">4A–D, G, H, 76A, 84A, 92A</td><td rowspan="1" colspan="1">–</td><td rowspan="1" colspan="1"/></tr><tr><td rowspan="2" colspan="1"><italic><tp:taxon-name><tp:taxon-name-part taxon-name-part-type="genus" reg="Clubiona">C.</tp:taxon-name-part> <tp:taxon-name-part taxon-name-part-type="species" reg="moralis">moralis</tp:taxon-name-part></tp:taxon-name></italic>*</td><td rowspan="1" colspan="1">♂</td><td rowspan="1" colspan="1">5, 6E, F, 55A, 65A,</td><td rowspan="1" colspan="1">YHCLU0025</td><td rowspan="1" colspan="1">
                <ext-link xmlns:xlink="http://www.w3.org/1999/xlink" ext-link-type="gen" xlink:href="MW731643" xlink:type="simple">MW731643</ext-link>
              </td><td rowspan="2" colspan="1">present paper</td></tr><tr><td rowspan="1" colspan="1">♀</td><td rowspan="1" colspan="1">6A–D, G, H, 75A, 83A, 91A</td><td rowspan="1" colspan="1">YHCLU0024</td><td rowspan="1" colspan="1">
                <ext-link xmlns:xlink="http://www.w3.org/1999/xlink" ext-link-type="gen" xlink:href="MW731644" xlink:type="simple">MW731644</ext-link>
              </td></tr><tr><td rowspan="2" colspan="1"><italic><tp:taxon-name><tp:taxon-name-part taxon-name-part-type="genus" reg="Clubiona">C.</tp:taxon-name-part> <tp:taxon-name-part taxon-name-part-type="species" reg="multidentata">multidentata</tp:taxon-name-part></tp:taxon-name></italic>*</td><td rowspan="1" colspan="1">♂</td><td rowspan="1" colspan="1">7, 8E, F, 56B, 66B,</td><td rowspan="1" colspan="1">YHCLU0076</td><td rowspan="1" colspan="1">
                <ext-link xmlns:xlink="http://www.w3.org/1999/xlink" ext-link-type="gen" xlink:href="MW731624" xlink:type="simple">MW731624</ext-link>
              </td><td rowspan="2" colspan="1">present paper</td></tr><tr><td rowspan="1" colspan="1">♀</td><td rowspan="1" colspan="1">8A–D, G, H, 75D, 83D, 91D</td><td rowspan="1" colspan="1">YHCLU0077</td><td rowspan="1" colspan="1">
                <ext-link xmlns:xlink="http://www.w3.org/1999/xlink" ext-link-type="gen" xlink:href="MW731623" xlink:type="simple">MW731623</ext-link>
              </td></tr><tr><td rowspan="2" colspan="1"><italic><tp:taxon-name><tp:taxon-name-part taxon-name-part-type="genus" reg="Clubiona">C.</tp:taxon-name-part> <tp:taxon-name-part taxon-name-part-type="species" reg="parconcinna">parconcinna</tp:taxon-name-part></tp:taxon-name></italic>*</td><td rowspan="1" colspan="1">♂</td><td rowspan="1" colspan="1">9, 10E, F, 55C, 65C</td><td rowspan="1" colspan="1">YHCLU0143</td><td rowspan="1" colspan="1">
                <ext-link xmlns:xlink="http://www.w3.org/1999/xlink" ext-link-type="gen" xlink:href="MW731590" xlink:type="simple">MW731590</ext-link>
              </td><td rowspan="2" colspan="1">present paper</td></tr><tr><td rowspan="1" colspan="1">♀</td><td rowspan="1" colspan="1">10A–D, G, H, 75C, 83C, 91C</td><td rowspan="1" colspan="1">YHCLU0260</td><td rowspan="1" colspan="1">
                <ext-link xmlns:xlink="http://www.w3.org/1999/xlink" ext-link-type="gen" xlink:href="MW731583" xlink:type="simple">MW731583</ext-link>
              </td></tr><tr><td rowspan="2" colspan="1"><italic><tp:taxon-name><tp:taxon-name-part taxon-name-part-type="genus" reg="Clubiona">C.</tp:taxon-name-part> <tp:taxon-name-part taxon-name-part-type="species" reg="pollicaris">pollicaris</tp:taxon-name-part></tp:taxon-name></italic>*</td><td rowspan="1" colspan="1">♂</td><td rowspan="1" colspan="1">11, 12E, F, 56C, 66C</td><td rowspan="1" colspan="1">YHCLU0020</td><td rowspan="1" colspan="1">
                <ext-link xmlns:xlink="http://www.w3.org/1999/xlink" ext-link-type="gen" xlink:href="MW731646" xlink:type="simple">MW731646</ext-link>
              </td><td rowspan="2" colspan="1"><xref ref-type="bibr" rid="B69">Wu et al. 2015</xref>; present paper</td></tr><tr><td rowspan="1" colspan="1">♀</td><td rowspan="1" colspan="1">12A–D, G, H, 76B, 84B, 92B</td><td rowspan="1" colspan="1">YHCLU0021</td><td rowspan="1" colspan="1">
                <ext-link xmlns:xlink="http://www.w3.org/1999/xlink" ext-link-type="gen" xlink:href="MW731645" xlink:type="simple">MW731645</ext-link>
              </td></tr><tr><td rowspan="1" colspan="1"><italic><tp:taxon-name><tp:taxon-name-part taxon-name-part-type="genus" reg="Clubiona">C.</tp:taxon-name-part> <tp:taxon-name-part taxon-name-part-type="species" reg="rama">rama</tp:taxon-name-part></tp:taxon-name></italic> *</td><td rowspan="1" colspan="1">♂</td><td rowspan="1" colspan="1">13, 14, 53B, 63B</td><td rowspan="1" colspan="1">–</td><td rowspan="1" colspan="1"/><td rowspan="1" colspan="1"><xref ref-type="bibr" rid="B77">Yu et al. 2017b</xref>; present paper</td></tr><tr><td rowspan="17" colspan="1"><italic><tp:taxon-name><tp:taxon-name-part taxon-name-part-type="genus" reg="Clubiona"/><tp:taxon-name-part taxon-name-part-type="species" reg="corticalis">corticalis</tp:taxon-name-part></tp:taxon-name></italic> group</td><td rowspan="1" colspan="1"><italic><tp:taxon-name><tp:taxon-name-part taxon-name-part-type="genus" reg="Clubiona">C.</tp:taxon-name-part> <tp:taxon-name-part taxon-name-part-type="species" reg="subdidentata">subdidentata</tp:taxon-name-part></tp:taxon-name></italic> sp. nov.*</td><td rowspan="1" colspan="1">♀</td><td rowspan="1" colspan="1">15, 74F, 82F, 90F</td><td rowspan="1" colspan="1">YHCLU0073</td><td rowspan="1" colspan="1">
                <ext-link xmlns:xlink="http://www.w3.org/1999/xlink" ext-link-type="gen" xlink:href="MW731625" xlink:type="simple">MW731625</ext-link>
              </td><td rowspan="1" colspan="1">present paper</td></tr><tr><td rowspan="2" colspan="1"><italic><tp:taxon-name><tp:taxon-name-part taxon-name-part-type="genus" reg="Clubiona">C.</tp:taxon-name-part> <tp:taxon-name-part taxon-name-part-type="species" reg="submoralis">submoralis</tp:taxon-name-part></tp:taxon-name></italic>*</td><td rowspan="1" colspan="1">♂</td><td rowspan="1" colspan="1">16, 17E, F, 55B, 65B</td><td rowspan="1" colspan="1">YHCLU0028</td><td rowspan="1" colspan="1">
                <ext-link xmlns:xlink="http://www.w3.org/1999/xlink" ext-link-type="gen" xlink:href="MW731642" xlink:type="simple">MW731642</ext-link>
              </td><td rowspan="2" colspan="1"><xref ref-type="bibr" rid="B69">Wu et al. 2015</xref>; present paper</td></tr><tr><td rowspan="1" colspan="1">♀</td><td rowspan="1" colspan="1">17A–D, G, H, 75B, 83B, 91B</td><td rowspan="1" colspan="1">YHCLU0029</td><td rowspan="1" colspan="1">
                <ext-link xmlns:xlink="http://www.w3.org/1999/xlink" ext-link-type="gen" xlink:href="MW731641" xlink:type="simple">MW731641</ext-link>
              </td></tr><tr><td rowspan="2" colspan="1"><italic><tp:taxon-name><tp:taxon-name-part taxon-name-part-type="genus" reg="Clubiona">C.</tp:taxon-name-part> <tp:taxon-name-part taxon-name-part-type="species" reg="subrama">subrama</tp:taxon-name-part></tp:taxon-name></italic>*</td><td rowspan="1" colspan="1">♂</td><td rowspan="1" colspan="1">53C, 63C</td><td rowspan="1" colspan="1">YHCLU0083</td><td rowspan="1" colspan="1">
                <ext-link xmlns:xlink="http://www.w3.org/1999/xlink" ext-link-type="gen" xlink:href="MW731619" xlink:type="simple">MW731619</ext-link>
              </td><td rowspan="2" colspan="1"><xref ref-type="bibr" rid="B73">Yu and Li 2019a</xref>; present paper</td></tr><tr><td rowspan="1" colspan="1">♀</td><td rowspan="1" colspan="1">73E, 81E, 89E</td><td rowspan="1" colspan="1">YHCLU0084</td><td rowspan="1" colspan="1">
                <ext-link xmlns:xlink="http://www.w3.org/1999/xlink" ext-link-type="gen" xlink:href="MW731618" xlink:type="simple">MW731618</ext-link>
              </td></tr><tr><td rowspan="2" colspan="1"><italic><tp:taxon-name><tp:taxon-name-part taxon-name-part-type="genus" reg="Clubiona">C.</tp:taxon-name-part> <tp:taxon-name-part taxon-name-part-type="species" reg="subyaginumai">subyaginumai</tp:taxon-name-part></tp:taxon-name></italic>*</td><td rowspan="1" colspan="1">♂</td><td rowspan="1" colspan="1">54C, 64C</td><td rowspan="1" colspan="1">–</td><td rowspan="1" colspan="1"/><td rowspan="2" colspan="1"><xref ref-type="bibr" rid="B73">Yu and Li 2019a</xref>; present paper</td></tr><tr><td rowspan="1" colspan="1">♀</td><td rowspan="1" colspan="1">75F, 83F, 91F</td><td rowspan="1" colspan="1">–</td><td rowspan="1" colspan="1"/></tr><tr><td rowspan="1" colspan="1"><italic><tp:taxon-name><tp:taxon-name-part taxon-name-part-type="genus" reg="Clubiona">C.</tp:taxon-name-part> <tp:taxon-name-part taxon-name-part-type="species" reg="tixing">tixing</tp:taxon-name-part></tp:taxon-name></italic> sp. nov.*</td><td rowspan="1" colspan="1">♀</td><td rowspan="1" colspan="1">18, 73D, 81D, 89D</td><td rowspan="1" colspan="1">–</td><td rowspan="1" colspan="1"/><td rowspan="1" colspan="1">present paper</td></tr><tr><td rowspan="2" colspan="1"><italic><tp:taxon-name><tp:taxon-name-part taxon-name-part-type="genus" reg="Clubiona">C.</tp:taxon-name-part> <tp:taxon-name-part taxon-name-part-type="species" reg="tiane">tiane</tp:taxon-name-part></tp:taxon-name></italic>*</td><td rowspan="1" colspan="1">♂</td><td rowspan="1" colspan="1">54D, 64D</td><td rowspan="1" colspan="1">YHCLU0054</td><td rowspan="1" colspan="1">
                <ext-link xmlns:xlink="http://www.w3.org/1999/xlink" ext-link-type="gen" xlink:href="MW731632" xlink:type="simple">MW731632</ext-link>
              </td><td rowspan="2" colspan="1"><xref ref-type="bibr" rid="B74">Yu and Li 2019b</xref>; female supplemented in present paper</td></tr><tr><td rowspan="1" colspan="1">♀</td><td rowspan="1" colspan="1">19, 74D, 82D, 90D</td><td rowspan="1" colspan="1">YHCLU0053</td><td rowspan="1" colspan="1">
                <ext-link xmlns:xlink="http://www.w3.org/1999/xlink" ext-link-type="gen" xlink:href="MW731633" xlink:type="simple">MW731633</ext-link>
              </td></tr><tr><td rowspan="2" colspan="1"><italic><tp:taxon-name><tp:taxon-name-part taxon-name-part-type="genus" reg="Clubiona">C.</tp:taxon-name-part> <tp:taxon-name-part taxon-name-part-type="species" reg="xiaoci">xiaoci</tp:taxon-name-part></tp:taxon-name></italic> sp. nov.*</td><td rowspan="1" colspan="1">♂</td><td rowspan="1" colspan="1">20, 21E, F, 55D, 65D</td><td rowspan="1" colspan="1">YHCLU0088</td><td rowspan="1" colspan="1">
                <ext-link xmlns:xlink="http://www.w3.org/1999/xlink" ext-link-type="gen" xlink:href="MW731614" xlink:type="simple">MW731614</ext-link>
              </td><td rowspan="2" colspan="1">present paper</td></tr><tr><td rowspan="1" colspan="1">♀</td><td rowspan="1" colspan="1">21A–D, G, H, 75E, 83E, 91E</td><td rowspan="1" colspan="1">YHCLU0089</td><td rowspan="1" colspan="1">
                <ext-link xmlns:xlink="http://www.w3.org/1999/xlink" ext-link-type="gen" xlink:href="MW731613" xlink:type="simple">MW731613</ext-link>
              </td></tr><tr><td rowspan="1" colspan="1"><italic><tp:taxon-name><tp:taxon-name-part taxon-name-part-type="genus" reg="Clubiona">C.</tp:taxon-name-part> <tp:taxon-name-part taxon-name-part-type="species" reg="xiaokong">xiaokong</tp:taxon-name-part></tp:taxon-name></italic> sp. nov.*</td><td rowspan="1" colspan="1">♀</td><td rowspan="1" colspan="1">22, 74A, 82A, 90A</td><td rowspan="1" colspan="1">YHCLU0078</td><td rowspan="1" colspan="1">
                <ext-link xmlns:xlink="http://www.w3.org/1999/xlink" ext-link-type="gen" xlink:href="MW731622" xlink:type="simple">MW731622</ext-link>
              </td><td rowspan="1" colspan="1">present paper</td></tr><tr><td rowspan="1" colspan="1"><italic><tp:taxon-name><tp:taxon-name-part taxon-name-part-type="genus" reg="Clubiona">C.</tp:taxon-name-part> <tp:taxon-name-part taxon-name-part-type="species" reg="yejiei">yejiei</tp:taxon-name-part></tp:taxon-name></italic> sp. nov..*</td><td rowspan="1" colspan="1">♀</td><td rowspan="1" colspan="1">23, 73C, 81C, 89C</td><td rowspan="1" colspan="1">–</td><td rowspan="1" colspan="1">–</td><td rowspan="1" colspan="1">present paper</td></tr><tr><td rowspan="1" colspan="1"><italic><tp:taxon-name><tp:taxon-name-part taxon-name-part-type="genus" reg="Clubiona">C.</tp:taxon-name-part> <tp:taxon-name-part taxon-name-part-type="species" reg="zhaoi">zhaoi</tp:taxon-name-part></tp:taxon-name></italic> sp. nov.*</td><td rowspan="1" colspan="1">♀</td><td rowspan="1" colspan="1">24, 74B, 82B, 90B</td><td rowspan="1" colspan="1">YHCLU0086</td><td rowspan="1" colspan="1">
                <ext-link xmlns:xlink="http://www.w3.org/1999/xlink" ext-link-type="gen" xlink:href="MW731616" xlink:type="simple">MW731616</ext-link>
              </td><td rowspan="1" colspan="1">present paper</td></tr><tr><td rowspan="2" colspan="1"><italic><tp:taxon-name><tp:taxon-name-part taxon-name-part-type="genus" reg="Clubiona">C.</tp:taxon-name-part> <tp:taxon-name-part taxon-name-part-type="species" reg="zhigangi">zhigangi</tp:taxon-name-part></tp:taxon-name></italic> sp. nov.*</td><td rowspan="1" colspan="1">♂</td><td rowspan="1" colspan="1">25, 26E, F, 53D, 63D</td><td rowspan="1" colspan="1">YHCLU0185</td><td rowspan="1" colspan="1">
                <ext-link xmlns:xlink="http://www.w3.org/1999/xlink" ext-link-type="gen" xlink:href="MW731586" xlink:type="simple">MW731586</ext-link>
              </td><td rowspan="2" colspan="1">present paper</td></tr><tr><td rowspan="1" colspan="1">♀</td><td rowspan="1" colspan="1">26A–D, G, H, 73F, 81F, 89F</td><td rowspan="1" colspan="1">YHCLU0138</td><td rowspan="1" colspan="1">
                <ext-link xmlns:xlink="http://www.w3.org/1999/xlink" ext-link-type="gen" xlink:href="MW731592" xlink:type="simple">MW731592</ext-link>
              </td></tr><tr><td rowspan="11" colspan="1"><italic><tp:taxon-name><tp:taxon-name-part taxon-name-part-type="genus" reg="Clubiona"/><tp:taxon-name-part taxon-name-part-type="species" reg="ternatensis">ternatensis</tp:taxon-name-part></tp:taxon-name></italic> group</td><td rowspan="1" colspan="1">
                <italic><tp:taxon-name><tp:taxon-name-part taxon-name-part-type="genus" reg="Clubiona">C.</tp:taxon-name-part> <tp:taxon-name-part taxon-name-part-type="species" reg="heteroducta">heteroducta</tp:taxon-name-part></tp:taxon-name></italic>
              </td><td rowspan="1" colspan="1"/><td rowspan="1" colspan="1">–</td><td rowspan="1" colspan="1">–</td><td rowspan="1" colspan="1"/><td rowspan="1" colspan="1">
                <xref ref-type="bibr" rid="B83">Zhang and Yin 1998</xref>
              </td></tr><tr><td rowspan="1" colspan="1"><italic><tp:taxon-name><tp:taxon-name-part taxon-name-part-type="genus" reg="Clubiona">C.</tp:taxon-name-part> <tp:taxon-name-part taxon-name-part-type="species" reg="mii">mii</tp:taxon-name-part></tp:taxon-name></italic> sp. nov.*</td><td rowspan="1" colspan="1">♀</td><td rowspan="1" colspan="1">27, 77A, 85A, 93A</td><td rowspan="1" colspan="1">YHCLU0065</td><td rowspan="1" colspan="1">
                <ext-link xmlns:xlink="http://www.w3.org/1999/xlink" ext-link-type="gen" xlink:href="MW731629" xlink:type="simple">MW731629</ext-link>
              </td><td rowspan="1" colspan="1">present paper</td></tr><tr><td rowspan="2" colspan="1"><italic><tp:taxon-name><tp:taxon-name-part taxon-name-part-type="genus" reg="Clubiona">C.</tp:taxon-name-part> <tp:taxon-name-part taxon-name-part-type="species" reg="subkuu">subkuu</tp:taxon-name-part></tp:taxon-name></italic>*</td><td rowspan="1" colspan="1">♂</td><td rowspan="1" colspan="1">57C, 67C</td><td rowspan="1" colspan="1">YHCLU0039</td><td rowspan="1" colspan="1">
                <ext-link xmlns:xlink="http://www.w3.org/1999/xlink" ext-link-type="gen" xlink:href="MW731637" xlink:type="simple">MW731637</ext-link>
              </td><td rowspan="2" colspan="1"><xref ref-type="bibr" rid="B73">Yu and Li 2019a</xref>; present paper</td></tr><tr><td rowspan="1" colspan="1">♀</td><td rowspan="1" colspan="1">77B, 85B, 93B</td><td rowspan="1" colspan="1">YHCLU0038</td><td rowspan="1" colspan="1">
                <ext-link xmlns:xlink="http://www.w3.org/1999/xlink" ext-link-type="gen" xlink:href="MW731638" xlink:type="simple">MW731638</ext-link>
              </td></tr><tr><td rowspan="1" colspan="1"><italic><tp:taxon-name><tp:taxon-name-part taxon-name-part-type="genus" reg="Clubiona">C.</tp:taxon-name-part> <tp:taxon-name-part taxon-name-part-type="species" reg="subtongi">subtongi</tp:taxon-name-part></tp:taxon-name></italic> sp. nov.*</td><td rowspan="1" colspan="1">♂</td><td rowspan="1" colspan="1">28, 29, 57D, 67D</td><td rowspan="1" colspan="1">YHCLU0056</td><td rowspan="1" colspan="1">
                <ext-link xmlns:xlink="http://www.w3.org/1999/xlink" ext-link-type="gen" xlink:href="MW731630" xlink:type="simple">MW731630</ext-link>
              </td><td rowspan="1" colspan="1">present paper</td></tr><tr><td rowspan="2" colspan="1"><italic><tp:taxon-name><tp:taxon-name-part taxon-name-part-type="genus" reg="Clubiona">C.</tp:taxon-name-part> <tp:taxon-name-part taxon-name-part-type="species" reg="theoblicki">theoblicki</tp:taxon-name-part></tp:taxon-name></italic>*</td><td rowspan="1" colspan="1">♂</td><td rowspan="1" colspan="1">57A, 67A</td><td rowspan="1" colspan="1">YHCLU0092</td><td rowspan="1" colspan="1">
                <ext-link xmlns:xlink="http://www.w3.org/1999/xlink" ext-link-type="gen" xlink:href="MW731612" xlink:type="simple">MW731612</ext-link>
              </td><td rowspan="2" colspan="1"><xref ref-type="bibr" rid="B73">Yu and Li 2019a</xref>; present paper</td></tr><tr><td rowspan="1" colspan="1">♀</td><td rowspan="1" colspan="1">77C, 85C, 93C</td><td rowspan="1" colspan="1">YHCLU0093</td><td rowspan="1" colspan="1">
                <ext-link xmlns:xlink="http://www.w3.org/1999/xlink" ext-link-type="gen" xlink:href="MW731611" xlink:type="simple">MW731611</ext-link>
              </td></tr><tr><td rowspan="2" colspan="1"><italic><tp:taxon-name><tp:taxon-name-part taxon-name-part-type="genus" reg="Clubiona">C.</tp:taxon-name-part> <tp:taxon-name-part taxon-name-part-type="species" reg="tongi">tongi</tp:taxon-name-part></tp:taxon-name></italic>*</td><td rowspan="1" colspan="1">♂</td><td rowspan="1" colspan="1">57B, 67B</td><td rowspan="1" colspan="1">YHCLU0055</td><td rowspan="1" colspan="1">
                <ext-link xmlns:xlink="http://www.w3.org/1999/xlink" ext-link-type="gen" xlink:href="MW731631" xlink:type="simple">MW731631</ext-link>
              </td><td rowspan="2" colspan="1"><xref ref-type="bibr" rid="B74">Yu and Li 2019b</xref>; present paper</td></tr><tr><td rowspan="1" colspan="1">♀</td><td rowspan="1" colspan="1">77D, 85D, 93D</td><td rowspan="1" colspan="1">YHCLU0095</td><td rowspan="1" colspan="1">
                <ext-link xmlns:xlink="http://www.w3.org/1999/xlink" ext-link-type="gen" xlink:href="MW731610" xlink:type="simple">MW731610</ext-link>
              </td></tr><tr><td rowspan="2" colspan="1"><italic><tp:taxon-name><tp:taxon-name-part taxon-name-part-type="genus" reg="Clubiona">C.</tp:taxon-name-part> <tp:taxon-name-part taxon-name-part-type="species" reg="zhengi">zhengi</tp:taxon-name-part></tp:taxon-name></italic>*</td><td rowspan="1" colspan="1">♂</td><td rowspan="1" colspan="1">57E, 67E</td><td rowspan="1" colspan="1">YHCLU0042</td><td rowspan="1" colspan="1">
                <ext-link xmlns:xlink="http://www.w3.org/1999/xlink" ext-link-type="gen" xlink:href="MW731636" xlink:type="simple">MW731636</ext-link>
              </td><td rowspan="2" colspan="1"><xref ref-type="bibr" rid="B73">Yu and Li 2019a</xref>; present paper</td></tr><tr><td rowspan="1" colspan="1">♀</td><td rowspan="1" colspan="1">77E, 85E, 93E</td><td rowspan="1" colspan="1">YHCLU0043</td><td rowspan="1" colspan="1">
                <ext-link xmlns:xlink="http://www.w3.org/1999/xlink" ext-link-type="gen" xlink:href="MW731635" xlink:type="simple">MW731635</ext-link>
              </td></tr><tr><td rowspan="1" colspan="1"><italic><tp:taxon-name><tp:taxon-name-part taxon-name-part-type="genus" reg="Clubiona"/><tp:taxon-name-part taxon-name-part-type="species" reg="japonicola">japonicola</tp:taxon-name-part></tp:taxon-name></italic> group</td><td rowspan="1" colspan="1">
                <italic><tp:taxon-name><tp:taxon-name-part taxon-name-part-type="genus" reg="Clubiona">C.</tp:taxon-name-part> <tp:taxon-name-part taxon-name-part-type="species" reg="japonicola">japonicola</tp:taxon-name-part></tp:taxon-name></italic>
              </td><td rowspan="1" colspan="1">♂♀</td><td rowspan="1" colspan="1">–</td><td rowspan="1" colspan="1">–</td><td rowspan="1" colspan="1">–</td><td rowspan="1" colspan="1">
                <xref ref-type="bibr" rid="B72">Yin et al. 2012</xref>
              </td></tr><tr><td rowspan="20" colspan="1">
                <italic><tp:taxon-name><tp:taxon-name-part taxon-name-part-type="genus" reg="Clubiona"/><tp:taxon-name-part taxon-name-part-type="species" reg="filicata">filicata</tp:taxon-name-part></tp:taxon-name> group</italic>
              </td><td rowspan="1" colspan="1"><italic><tp:taxon-name><tp:taxon-name-part taxon-name-part-type="genus" reg="Clubiona">C.</tp:taxon-name-part> <tp:taxon-name-part taxon-name-part-type="species" reg="abnormis">abnormis</tp:taxon-name-part></tp:taxon-name></italic>*</td><td rowspan="1" colspan="1">♂</td><td rowspan="1" colspan="1">30, 31, 60C, 70C</td><td rowspan="1" colspan="1">YHCLU0113</td><td rowspan="1" colspan="1">
                <ext-link xmlns:xlink="http://www.w3.org/1999/xlink" ext-link-type="gen" xlink:href="MW731597" xlink:type="simple">MW731597</ext-link>
              </td><td rowspan="1" colspan="1">present paper</td></tr><tr><td rowspan="2" colspan="1"><italic><tp:taxon-name><tp:taxon-name-part taxon-name-part-type="genus" reg="Clubiona">C.</tp:taxon-name-part> <tp:taxon-name-part taxon-name-part-type="species" reg="banan">banan</tp:taxon-name-part></tp:taxon-name></italic> sp. nov.*</td><td rowspan="1" colspan="1">♂</td><td rowspan="1" colspan="1">32, 33E, F, 58C, 68C</td><td rowspan="1" colspan="1">YHCLU0104</td><td rowspan="1" colspan="1">
                <ext-link xmlns:xlink="http://www.w3.org/1999/xlink" ext-link-type="gen" xlink:href="MW731604" xlink:type="simple">MW731604</ext-link>
              </td><td rowspan="2" colspan="1">present paper</td></tr><tr><td rowspan="1" colspan="1">♀</td><td rowspan="1" colspan="1">33A–D, G, H, 78E, 86E, 94E</td><td rowspan="1" colspan="1">YHCLU0139</td><td rowspan="1" colspan="1">
                <ext-link xmlns:xlink="http://www.w3.org/1999/xlink" ext-link-type="gen" xlink:href="MW731591" xlink:type="simple">MW731591</ext-link>
              </td></tr><tr><td rowspan="2" colspan="1"><italic><tp:taxon-name><tp:taxon-name-part taxon-name-part-type="genus" reg="Clubiona">C.</tp:taxon-name-part> <tp:taxon-name-part taxon-name-part-type="species" reg="circulata">circulata</tp:taxon-name-part></tp:taxon-name></italic>*</td><td rowspan="1" colspan="1">♂</td><td rowspan="1" colspan="1">34, 35E, F, 59C, 69C</td><td rowspan="1" colspan="1">YHCLU0108</td><td rowspan="1" colspan="1">
                <ext-link xmlns:xlink="http://www.w3.org/1999/xlink" ext-link-type="gen" xlink:href="MW731600" xlink:type="simple">MW731600</ext-link>
              </td><td rowspan="2" colspan="1"><xref ref-type="bibr" rid="B83">Zhang and Yin 1998</xref>; present paper</td></tr><tr><td rowspan="1" colspan="1">♀</td><td rowspan="1" colspan="1">35A–D, 79A, 87A, 95A</td><td rowspan="1" colspan="1">YHCLU0156</td><td rowspan="1" colspan="1">
                <ext-link xmlns:xlink="http://www.w3.org/1999/xlink" ext-link-type="gen" xlink:href="MW731589" xlink:type="simple">MW731589</ext-link>
              </td></tr><tr><td rowspan="2" colspan="1"><italic><tp:taxon-name><tp:taxon-name-part taxon-name-part-type="genus" reg="Clubiona">C.</tp:taxon-name-part> <tp:taxon-name-part taxon-name-part-type="species" reg="reichlini">reichlini</tp:taxon-name-part></tp:taxon-name></italic>*</td><td rowspan="1" colspan="1">♂</td><td rowspan="1" colspan="1">36, 37E, F, 58A, 68A</td><td rowspan="1" colspan="1">YHCLU0263</td><td rowspan="1" colspan="1">
                <ext-link xmlns:xlink="http://www.w3.org/1999/xlink" ext-link-type="gen" xlink:href="MW731582" xlink:type="simple">MW731582</ext-link>
              </td><td rowspan="2" colspan="1">present paper</td></tr><tr><td rowspan="1" colspan="1">♀</td><td rowspan="1" colspan="1">37A–D, G, H, 79B, 87B, 95B</td><td rowspan="1" colspan="1">YHCLU0264</td><td rowspan="1" colspan="1">
                <ext-link xmlns:xlink="http://www.w3.org/1999/xlink" ext-link-type="gen" xlink:href="MW731581" xlink:type="simple">MW731581</ext-link>
              </td></tr><tr><td rowspan="1" colspan="1"><italic><tp:taxon-name><tp:taxon-name-part taxon-name-part-type="genus" reg="Clubiona">C.</tp:taxon-name-part> <tp:taxon-name-part taxon-name-part-type="species" reg="filicata">filicata</tp:taxon-name-part></tp:taxon-name></italic>*</td><td rowspan="1" colspan="1">♂</td><td rowspan="1" colspan="1">38, 39, 58B, 68B</td><td rowspan="1" colspan="1">YHCLU0107</td><td rowspan="1" colspan="1">
                <ext-link xmlns:xlink="http://www.w3.org/1999/xlink" ext-link-type="gen" xlink:href="MW731601" xlink:type="simple">MW731601</ext-link>
              </td><td rowspan="1" colspan="1"><xref ref-type="bibr" rid="B83">Zhang and Yin 1998</xref>; present paper</td></tr><tr><td rowspan="1" colspan="1">
                <italic><tp:taxon-name><tp:taxon-name-part taxon-name-part-type="genus" reg="Clubiona">C.</tp:taxon-name-part> <tp:taxon-name-part taxon-name-part-type="species" reg="filoramula">filoramula</tp:taxon-name-part></tp:taxon-name></italic>
              </td><td rowspan="1" colspan="1">♂</td><td rowspan="1" colspan="1">–</td><td rowspan="1" colspan="1">–</td><td rowspan="1" colspan="1">–</td><td rowspan="1" colspan="1">
                <xref ref-type="bibr" rid="B83">Zhang and Yin 1998</xref>
              </td></tr><tr><td rowspan="2" colspan="1"><italic><tp:taxon-name><tp:taxon-name-part taxon-name-part-type="genus" reg="Clubiona">C.</tp:taxon-name-part> <tp:taxon-name-part taxon-name-part-type="species" reg="grucollaris">grucollaris</tp:taxon-name-part></tp:taxon-name></italic>*</td><td rowspan="1" colspan="1">♂</td><td rowspan="1" colspan="1">40, 41E, F, 60A, 70A</td><td rowspan="1" colspan="1">YHCLU0105</td><td rowspan="1" colspan="1">
                <ext-link xmlns:xlink="http://www.w3.org/1999/xlink" ext-link-type="gen" xlink:href="MW731603" xlink:type="simple">MW731603</ext-link>
              </td><td rowspan="2" colspan="1">present paper</td></tr><tr><td rowspan="1" colspan="1">♀</td><td rowspan="1" colspan="1">41A–D, G, H, 79C, 87C, 95C</td><td rowspan="1" colspan="1">YHCLU0106</td><td rowspan="1" colspan="1">
                <ext-link xmlns:xlink="http://www.w3.org/1999/xlink" ext-link-type="gen" xlink:href="MW731602" xlink:type="simple">MW731602</ext-link>
              </td></tr><tr><td rowspan="2" colspan="1"><italic><tp:taxon-name><tp:taxon-name-part taxon-name-part-type="genus" reg="Clubiona">C.</tp:taxon-name-part> <tp:taxon-name-part taxon-name-part-type="species" reg="lala">lala</tp:taxon-name-part></tp:taxon-name></italic>*</td><td rowspan="1" colspan="1">♂</td><td rowspan="1" colspan="1">42, 43E, F, 60B, 70B</td><td rowspan="1" colspan="1">YHCLU0110</td><td rowspan="1" colspan="1">
                <ext-link xmlns:xlink="http://www.w3.org/1999/xlink" ext-link-type="gen" xlink:href="MW731599" xlink:type="simple">MW731599</ext-link>
              </td><td rowspan="2" colspan="1">male supplemented in present paper</td></tr><tr><td rowspan="1" colspan="1">♀</td><td rowspan="1" colspan="1">43A–D, G, H, 79D, 87D, 95D</td><td rowspan="1" colspan="1">YHCLU0111</td><td rowspan="1" colspan="1">
                <ext-link xmlns:xlink="http://www.w3.org/1999/xlink" ext-link-type="gen" xlink:href="MW731598" xlink:type="simple">MW731598</ext-link>
              </td></tr><tr><td rowspan="2" colspan="1"><italic><tp:taxon-name><tp:taxon-name-part taxon-name-part-type="genus" reg="Clubiona">C.</tp:taxon-name-part> <tp:taxon-name-part taxon-name-part-type="species" reg="melanosticta">melanosticta</tp:taxon-name-part></tp:taxon-name></italic>*</td><td rowspan="1" colspan="1">♂</td><td rowspan="1" colspan="1">44, 45E, F, 59A, 69A</td><td rowspan="1" colspan="1">YHCLU0011</td><td rowspan="1" colspan="1">
                <ext-link xmlns:xlink="http://www.w3.org/1999/xlink" ext-link-type="gen" xlink:href="MW731649" xlink:type="simple">MW731649</ext-link>
              </td><td rowspan="2" colspan="1">present paper</td></tr><tr><td rowspan="1" colspan="1">♀</td><td rowspan="1" colspan="1">45A–D, G, H, 78F, 86F, 94F</td><td rowspan="1" colspan="1">YHCLU0164</td><td rowspan="1" colspan="1">
                <ext-link xmlns:xlink="http://www.w3.org/1999/xlink" ext-link-type="gen" xlink:href="MW731588" xlink:type="simple">MW731588</ext-link>
              </td></tr><tr><td rowspan="2" colspan="1"><italic><tp:taxon-name><tp:taxon-name-part taxon-name-part-type="genus" reg="Clubiona">C.</tp:taxon-name-part> <tp:taxon-name-part taxon-name-part-type="species" reg="suthepica">suthepica</tp:taxon-name-part></tp:taxon-name></italic>*</td><td rowspan="1" colspan="1">♂</td><td rowspan="1" colspan="1">46, 47E, F, 59D, 69D</td><td rowspan="1" colspan="1">YHCLU0114</td><td rowspan="1" colspan="1">
                <ext-link xmlns:xlink="http://www.w3.org/1999/xlink" ext-link-type="gen" xlink:href="MW731596" xlink:type="simple">MW731596</ext-link>
              </td><td rowspan="2" colspan="1">female supplemented in present paper</td></tr><tr><td rowspan="1" colspan="1">♀</td><td rowspan="1" colspan="1">47A–D, G, H, 79E, 87E, 95E</td><td rowspan="1" colspan="1">YHCLU0209</td><td rowspan="1" colspan="1">
                <ext-link xmlns:xlink="http://www.w3.org/1999/xlink" ext-link-type="gen" xlink:href="MW731585" xlink:type="simple">MW731585</ext-link>
              </td></tr><tr><td rowspan="2" colspan="1"><italic><tp:taxon-name><tp:taxon-name-part taxon-name-part-type="genus" reg="Clubiona">C.</tp:taxon-name-part> <tp:taxon-name-part taxon-name-part-type="species" reg="yueya">yueya</tp:taxon-name-part></tp:taxon-name></italic>*</td><td rowspan="1" colspan="1">♂</td><td rowspan="1" colspan="1">60D, 70D</td><td rowspan="1" colspan="1">YHCLU0116</td><td rowspan="1" colspan="1">
                <ext-link xmlns:xlink="http://www.w3.org/1999/xlink" ext-link-type="gen" xlink:href="MW731595" xlink:type="simple">MW731595</ext-link>
              </td><td rowspan="2" colspan="1"><xref ref-type="bibr" rid="B74">Yu and Li 2019b</xref>; present paper</td></tr><tr><td rowspan="1" colspan="1">♀</td><td rowspan="1" colspan="1">79F, 87F, 95F</td><td rowspan="1" colspan="1">YHCLU0117</td><td rowspan="1" colspan="1">
                <ext-link xmlns:xlink="http://www.w3.org/1999/xlink" ext-link-type="gen" xlink:href="MW731594" xlink:type="simple">MW731594</ext-link>
              </td></tr><tr><td rowspan="1" colspan="1"><italic><tp:taxon-name><tp:taxon-name-part taxon-name-part-type="genus" reg="Clubiona">C.</tp:taxon-name-part> <tp:taxon-name-part taxon-name-part-type="species" reg="zhanggureni">zhanggureni</tp:taxon-name-part></tp:taxon-name></italic>*</td><td rowspan="1" colspan="1">♂</td><td rowspan="1" colspan="1">59B, 69B</td><td rowspan="1" colspan="1">–</td><td rowspan="1" colspan="1">–</td><td rowspan="1" colspan="1"><xref ref-type="bibr" rid="B74">Yu and Li 2019b</xref>; present paper</td></tr><tr><td rowspan="1" colspan="1">
                <italic><tp:taxon-name><tp:taxon-name-part taxon-name-part-type="genus" reg="Clubiona"/><tp:taxon-name-part taxon-name-part-type="species" reg="filicata">filicata</tp:taxon-name-part></tp:taxon-name> group</italic>
              </td><td rowspan="1" colspan="1">
                <italic><tp:taxon-name><tp:taxon-name-part taxon-name-part-type="genus" reg="Clubiona">C.</tp:taxon-name-part> <tp:taxon-name-part taxon-name-part-type="species" reg="zhangyongjingi">zhangyongjingi</tp:taxon-name-part></tp:taxon-name></italic>
              </td><td rowspan="1" colspan="1"/><td rowspan="1" colspan="1">–</td><td rowspan="1" colspan="1">–</td><td rowspan="1" colspan="1">–</td><td rowspan="1" colspan="1"><xref ref-type="bibr" rid="B83">Zhang and Yin 1998</xref>; Li and Blick, 2019</td></tr><tr><td rowspan="9" colspan="1"><italic><tp:taxon-name><tp:taxon-name-part taxon-name-part-type="genus" reg="Clubiona"/><tp:taxon-name-part taxon-name-part-type="species" reg="trivialis">trivialis</tp:taxon-name-part></tp:taxon-name></italic> group</td><td rowspan="2" colspan="1"><italic><tp:taxon-name><tp:taxon-name-part taxon-name-part-type="genus" reg="Clubiona">C.</tp:taxon-name-part> <tp:taxon-name-part taxon-name-part-type="species" reg="bicornis">bicornis</tp:taxon-name-part></tp:taxon-name></italic>*</td><td rowspan="1" colspan="1">♂</td><td rowspan="1" colspan="1">61A, 71A</td><td rowspan="1" colspan="1">YHCLU0180</td><td rowspan="1" colspan="1">
                <ext-link xmlns:xlink="http://www.w3.org/1999/xlink" ext-link-type="gen" xlink:href="MW731587" xlink:type="simple">MW731587</ext-link>
              </td><td rowspan="2" colspan="1"><xref ref-type="bibr" rid="B74">Yu and Li 2019b</xref>; female supplemented in present paper</td></tr><tr><td rowspan="1" colspan="1">♀</td><td rowspan="1" colspan="1">48, 77F, 85F, 93F</td><td rowspan="1" colspan="1">YHCLU0099</td><td rowspan="1" colspan="1">
                <ext-link xmlns:xlink="http://www.w3.org/1999/xlink" ext-link-type="gen" xlink:href="MW731608" xlink:type="simple">MW731608</ext-link>
              </td></tr><tr><td rowspan="2" colspan="1"><italic><tp:taxon-name><tp:taxon-name-part taxon-name-part-type="genus" reg="Clubiona">C.</tp:taxon-name-part> <tp:taxon-name-part taxon-name-part-type="species" reg="cheni">cheni</tp:taxon-name-part></tp:taxon-name></italic>*</td><td rowspan="1" colspan="1">♂</td><td rowspan="1" colspan="1">61B, 71B</td><td rowspan="1" colspan="1">YHCLU0033</td><td rowspan="1" colspan="1">
                <ext-link xmlns:xlink="http://www.w3.org/1999/xlink" ext-link-type="gen" xlink:href="MW731639" xlink:type="simple">MW731639</ext-link>
              </td><td rowspan="2" colspan="1"><xref ref-type="bibr" rid="B73">Yu and Li 2019a</xref>; present paper</td></tr><tr><td rowspan="1" colspan="1">♀</td><td rowspan="1" colspan="1">78A, 86A, 94A</td><td rowspan="1" colspan="1">YHCLU0032</td><td rowspan="1" colspan="1">
                <ext-link xmlns:xlink="http://www.w3.org/1999/xlink" ext-link-type="gen" xlink:href="MW731640" xlink:type="simple">MW731640</ext-link>
              </td></tr><tr><td rowspan="1" colspan="1"><italic><tp:taxon-name><tp:taxon-name-part taxon-name-part-type="genus" reg="Clubiona">C.</tp:taxon-name-part> <tp:taxon-name-part taxon-name-part-type="species" reg="menglun">menglun</tp:taxon-name-part></tp:taxon-name></italic> sp. nov.*</td><td rowspan="1" colspan="1">♀</td><td rowspan="1" colspan="1">49, 78B, 86B, 94B</td><td rowspan="1" colspan="1">YHCLU0097</td><td rowspan="1" colspan="1">
                <ext-link xmlns:xlink="http://www.w3.org/1999/xlink" ext-link-type="gen" xlink:href="MW731609" xlink:type="simple">MW731609</ext-link>
              </td><td rowspan="1" colspan="1">present paper</td></tr><tr><td rowspan="2" colspan="1"><italic><tp:taxon-name><tp:taxon-name-part taxon-name-part-type="genus" reg="Clubiona">C.</tp:taxon-name-part> <tp:taxon-name-part taxon-name-part-type="species" reg="subasrevida">subasrevida</tp:taxon-name-part></tp:taxon-name></italic>*</td><td rowspan="1" colspan="1">♂</td><td rowspan="1" colspan="1">61C, 71C</td><td rowspan="1" colspan="1">YHCLU0100</td><td rowspan="1" colspan="1">
                <ext-link xmlns:xlink="http://www.w3.org/1999/xlink" ext-link-type="gen" xlink:href="MW731607" xlink:type="simple">MW731607</ext-link>
              </td><td rowspan="2" colspan="1"><xref ref-type="bibr" rid="B74">Yu and Li 2019b</xref>; present paper</td></tr><tr><td rowspan="1" colspan="1">♀</td><td rowspan="1" colspan="1">78C, 86C, 94C</td><td rowspan="1" colspan="1">YHCLU0101</td><td rowspan="1" colspan="1">
                <ext-link xmlns:xlink="http://www.w3.org/1999/xlink" ext-link-type="gen" xlink:href="MW731606" xlink:type="simple">MW731606</ext-link>
              </td></tr><tr><td rowspan="2" colspan="1"><italic><tp:taxon-name><tp:taxon-name-part taxon-name-part-type="genus" reg="Clubiona">C.</tp:taxon-name-part> <tp:taxon-name-part taxon-name-part-type="species" reg="subquebecana">subquebecana</tp:taxon-name-part></tp:taxon-name></italic>*</td><td rowspan="1" colspan="1">♂</td><td rowspan="1" colspan="1">61D, 71D</td><td rowspan="1" colspan="1">–</td><td rowspan="1" colspan="1">–</td><td rowspan="2" colspan="1"><xref ref-type="bibr" rid="B73">Yu and Li 2019a</xref>; present paper</td></tr><tr><td rowspan="1" colspan="1">♀</td><td rowspan="1" colspan="1">78D, 86D, 94D</td><td rowspan="1" colspan="1">YHCLU0103</td><td rowspan="1" colspan="1">
                <ext-link xmlns:xlink="http://www.w3.org/1999/xlink" ext-link-type="gen" xlink:href="MW731605" xlink:type="simple">MW731605</ext-link>
              </td></tr><tr><td rowspan="5" colspan="1">Species group not assigned</td><td rowspan="2" colspan="1"><italic><tp:taxon-name><tp:taxon-name-part taxon-name-part-type="genus" reg="Clubiona">C.</tp:taxon-name-part> <tp:taxon-name-part taxon-name-part-type="species" reg="jiandan">jiandan</tp:taxon-name-part></tp:taxon-name></italic>*</td><td rowspan="1" colspan="1">♂</td><td rowspan="1" colspan="1">62C, 72C</td><td rowspan="1" colspan="1">YHCLU0066</td><td rowspan="1" colspan="1">
                <ext-link xmlns:xlink="http://www.w3.org/1999/xlink" ext-link-type="gen" xlink:href="MW731628" xlink:type="simple">MW731628</ext-link>
              </td><td rowspan="1" colspan="1"><xref ref-type="bibr" rid="B74">Yu and Li 2019b</xref>; present paper</td></tr><tr><td rowspan="1" colspan="1">♀</td><td rowspan="1" colspan="1">80B, 88B, 96B</td><td rowspan="1" colspan="1">YHCLU0067</td><td rowspan="1" colspan="1">
                <ext-link xmlns:xlink="http://www.w3.org/1999/xlink" ext-link-type="gen" xlink:href="MW731627" xlink:type="simple">MW731627</ext-link>
              </td><td rowspan="2" colspan="1"><xref ref-type="bibr" rid="B74">Yu and Li 2019b</xref>; present paper</td></tr><tr><td rowspan="2" colspan="1"><italic><tp:taxon-name><tp:taxon-name-part taxon-name-part-type="genus" reg="Clubiona">C.</tp:taxon-name-part> <tp:taxon-name-part taxon-name-part-type="species" reg="shuangsi">shuangsi</tp:taxon-name-part></tp:taxon-name></italic> sp. nov.*</td><td rowspan="1" colspan="1">♂</td><td rowspan="1" colspan="1">50, 51E–G, 62D, 72D</td><td rowspan="1" colspan="1">YHCLU0135</td><td rowspan="1" colspan="1">
                <ext-link xmlns:xlink="http://www.w3.org/1999/xlink" ext-link-type="gen" xlink:href="MW731593" xlink:type="simple">MW731593</ext-link>
              </td></tr><tr><td rowspan="1" colspan="1">♀</td><td rowspan="1" colspan="1">51A–D, H, I, 80D, 88D, 96D</td><td rowspan="1" colspan="1">YHCLU0085</td><td rowspan="1" colspan="1">
                <ext-link xmlns:xlink="http://www.w3.org/1999/xlink" ext-link-type="gen" xlink:href="MW731617" xlink:type="simple">MW731617</ext-link>
              </td><td rowspan="2" colspan="1">present paper</td></tr><tr><td rowspan="1" colspan="1"><italic><tp:taxon-name><tp:taxon-name-part taxon-name-part-type="genus" reg="Clubiona">C.</tp:taxon-name-part> <tp:taxon-name-part taxon-name-part-type="species" reg="wangchengi">wangchengi</tp:taxon-name-part></tp:taxon-name></italic> sp. nov.*</td><td rowspan="1" colspan="1">♀</td><td rowspan="1" colspan="1">52, 80C, 88C, 96C</td><td rowspan="1" colspan="1">YHCLU0087</td><td rowspan="1" colspan="1">
                <ext-link xmlns:xlink="http://www.w3.org/1999/xlink" ext-link-type="gen" xlink:href="MW731615" xlink:type="simple">MW731615</ext-link>
              </td></tr></tbody></table><table-wrap-foot><fn><p>Note: A total of 51 <italic><tp:taxon-name><tp:taxon-name-part taxon-name-part-type="genus" reg="Clubiona">Clubiona</tp:taxon-name-part></tp:taxon-name></italic> species is reported from Xishuangbanna, of which 47 (marked with asterisks) were collected by the authors. The table includes only references that explicitly documented that the species was found in Xishuangbanna. For a complete list of taxonomic references, see taxonomy below and <xref ref-type="bibr" rid="B67">WSC (2021)</xref>.</p></fn></table-wrap-foot></table-wrap></tp:treatment-sec><ref-list><ref id="B62"><mixed-citation xmlns:xlink="http://www.w3.org/1999/xlink" xlink:type="simple"><person-group><name name-style="western"><surname>Thorell</surname><given-names>T</given-names></name></person-group> (<year>1895</year>) Descriptive Catalogue of the Spiders of Burma, based upon the Collection Made by Eugene W. Oates and Preserved in the British Museum. London, 406 pp.</mixed-citation></ref><ref id="B9"><mixed-citation xmlns:xlink="http://www.w3.org/1999/xlink" xlink:type="simple"><person-group><name name-style="western"><surname>Deeleman-Reinhold</surname><given-names>CL</given-names></name></person-group> (<year>2001</year>) <source>Forest Spiders of South East Asia: with a revision of the sac and ground spiders (<tp:taxon-name><tp:taxon-name-part taxon-name-part-type="order">Araneae</tp:taxon-name-part></tp:taxon-name>: <tp:taxon-name><tp:taxon-name-part taxon-name-part-type="family">Clubionidae</tp:taxon-name-part></tp:taxon-name>, <tp:taxon-name><tp:taxon-name-part taxon-name-part-type="family">Corinnidae</tp:taxon-name-part></tp:taxon-name>, <tp:taxon-name><tp:taxon-name-part taxon-name-part-type="family">Liocranidae</tp:taxon-name-part></tp:taxon-name>, <tp:taxon-name><tp:taxon-name-part taxon-name-part-type="family">Gnaphosidae</tp:taxon-name-part></tp:taxon-name>, <tp:taxon-name><tp:taxon-name-part taxon-name-part-type="family">Prodidomidae</tp:taxon-name-part></tp:taxon-name> and <tp:taxon-name><tp:taxon-name-part taxon-name-part-type="family">Trochanterriidae</tp:taxon-name-part></tp:taxon-name>).</source><publisher-name>Brill</publisher-name>, <publisher-loc>Leiden</publisher-loc>, <size units="page">591 pp</size>.</mixed-citation></ref><ref id="B5"><mixed-citation xmlns:xlink="http://www.w3.org/1999/xlink" xlink:type="simple"><person-group><name name-style="western"><surname>Dankittipakul</surname><given-names>P</given-names></name><name name-style="western"><surname>Singtripop</surname><given-names>T</given-names></name></person-group> (<year>2008a</year>) <article-title>Five new species of the spider genus <italic><tp:taxon-name><tp:taxon-name-part taxon-name-part-type="genus">Clubiona</tp:taxon-name-part></tp:taxon-name></italic> Latreille (<tp:taxon-name><tp:taxon-name-part taxon-name-part-type="order">Araneae</tp:taxon-name-part></tp:taxon-name>: <tp:taxon-name><tp:taxon-name-part taxon-name-part-type="family">Clubionidae</tp:taxon-name-part></tp:taxon-name>) from Thailand.</article-title><source>Zootaxa</source><volume>1747</volume>: <fpage>34</fpage>–<lpage>60</lpage>. <ext-link xlink:type="simple" ext-link-type="doi" xlink:href="10.11646/zootaxa.1747.1.2">https://doi.org/10.11646/zootaxa.1747.1.2</ext-link></mixed-citation></ref><ref id="B73"><mixed-citation xmlns:xlink="http://www.w3.org/1999/xlink" xlink:type="simple"><person-group><name name-style="western"><surname>Yu</surname><given-names>H</given-names></name><name name-style="western"><surname>Li</surname><given-names>S</given-names></name></person-group> (<year>2019a</year>) <article-title>Eight new species of the genus <italic><tp:taxon-name><tp:taxon-name-part taxon-name-part-type="genus">Clubiona</tp:taxon-name-part></tp:taxon-name></italic> Latreille, 1804 from Xishuangbanna Rainforest, southwestern China (<tp:taxon-name><tp:taxon-name-part taxon-name-part-type="order">Araneae</tp:taxon-name-part></tp:taxon-name>, <tp:taxon-name><tp:taxon-name-part taxon-name-part-type="family">Clubionidae</tp:taxon-name-part></tp:taxon-name>).</article-title><source>Zootaxa</source><volume>4545</volume>(<issue>2</issue>): <fpage>151</fpage>–<lpage>178</lpage>. <ext-link xlink:type="simple" ext-link-type="doi" xlink:href="10.11646/zootaxa.4545.2.1">https://doi.org/10.11646/zootaxa.4545.2.1</ext-link></mixed-citation></ref><ref id="B74"><mixed-citation xmlns:xlink="http://www.w3.org/1999/xlink" xlink:type="simple"><person-group><name name-style="western"><surname>Yu</surname><given-names>H</given-names></name><name name-style="western"><surname>Li</surname><given-names>S</given-names></name></person-group> (<year>2019b</year>) <article-title>On further species of the spider genus <italic><tp:taxon-name><tp:taxon-name-part taxon-name-part-type="genus">Clubiona</tp:taxon-name-part></tp:taxon-name></italic> Latreille, 1804 (<tp:taxon-name><tp:taxon-name-part taxon-name-part-type="order">Araneae</tp:taxon-name-part></tp:taxon-name>, <tp:taxon-name><tp:taxon-name-part taxon-name-part-type="family">Clubionidae</tp:taxon-name-part></tp:taxon-name>) from Xishuangbanna Rainforest, southwestern China.</article-title><source>Zootaxa</source><volume>4679</volume>(<issue>2</issue>): <fpage>201</fpage>–<lpage>230</lpage>. <ext-link xlink:type="simple" ext-link-type="doi" xlink:href="10.11646/zootaxa.4679.2.1">https://doi.org/10.11646/zootaxa.4679.2.1</ext-link></mixed-citation></ref><ref id="B83"><mixed-citation xmlns:xlink="http://www.w3.org/1999/xlink" xlink:type="simple"><person-group><name name-style="western"><surname>Zhang</surname><given-names>YJ</given-names></name><name name-style="western"><surname>Yin</surname><given-names>CM</given-names></name></person-group> (<year>1998</year>) <article-title>Six new species of the spiders of genus <italic><tp:taxon-name><tp:taxon-name-part taxon-name-part-type="genus">Clubiona</tp:taxon-name-part></tp:taxon-name></italic> from China (<tp:taxon-name><tp:taxon-name-part taxon-name-part-type="order">Araneae</tp:taxon-name-part></tp:taxon-name>: <tp:taxon-name><tp:taxon-name-part taxon-name-part-type="family">Clubionidae</tp:taxon-name-part></tp:taxon-name>).</article-title><source>Acta Zootaxonomica Sinica</source><volume>23</volume>: <fpage>9</fpage>–<lpage>17</lpage>.</mixed-citation></ref><ref id="B69"><mixed-citation xmlns:xlink="http://www.w3.org/1999/xlink" xlink:type="simple"><person-group><name name-style="western"><surname>Wu</surname><given-names>PL</given-names></name><name name-style="western"><surname>Zheng</surname><given-names>G</given-names></name><name name-style="western"><surname>Zhang</surname><given-names>F</given-names></name></person-group> (<year>2015</year>) <article-title>Two new species of the <italic><tp:taxon-name><tp:taxon-name-part taxon-name-part-type="genus">Clubiona</tp:taxon-name-part> <tp:taxon-name-part taxon-name-part-type="species">corticalis</tp:taxon-name-part></tp:taxon-name></italic> group from Yunnan Province, China (<tp:taxon-name><tp:taxon-name-part taxon-name-part-type="order">Araneae</tp:taxon-name-part></tp:taxon-name>, <tp:taxon-name><tp:taxon-name-part taxon-name-part-type="family">Clubionidae</tp:taxon-name-part></tp:taxon-name>).</article-title><source>ZooKeys</source><volume>496</volume>: <fpage>15</fpage>–<lpage>25</lpage>. <ext-link xlink:type="simple" ext-link-type="doi" xlink:href="10.3897/zookeys.496.9223">https://doi.org/10.3897/zookeys.496.9223</ext-link></mixed-citation></ref><ref id="B77"><mixed-citation xmlns:xlink="http://www.w3.org/1999/xlink" xlink:type="simple"><person-group><name name-style="western"><surname>Yu</surname><given-names>H</given-names></name><name name-style="western"><surname>Zhang</surname><given-names>JS</given-names></name><name name-style="western"><surname>Chen</surname><given-names>J</given-names></name></person-group> (<year>2017b</year>) <article-title>A new and a newly recorded species of genus <italic><tp:taxon-name><tp:taxon-name-part taxon-name-part-type="genus">Clubiona</tp:taxon-name-part></tp:taxon-name></italic> (<tp:taxon-name><tp:taxon-name-part taxon-name-part-type="order">Araneae</tp:taxon-name-part></tp:taxon-name>: <tp:taxon-name><tp:taxon-name-part taxon-name-part-type="family">Clubionidae</tp:taxon-name-part></tp:taxon-name>) from China.</article-title><source>Sichuan Journal of Zoology</source><volume>36</volume>(<issue>6</issue>): <fpage>692</fpage>–<lpage>696</lpage>.</mixed-citation></ref><ref id="B72"><mixed-citation xmlns:xlink="http://www.w3.org/1999/xlink" xlink:type="simple"><person-group><name name-style="western"><surname>Yin</surname><given-names>CM</given-names></name><name name-style="western"><surname>Peng</surname><given-names>XJ</given-names></name><name name-style="western"><surname>Yan</surname><given-names>HM</given-names></name><name name-style="western"><surname>Bao</surname><given-names>YH</given-names></name><name name-style="western"><surname>Xu</surname><given-names>X</given-names></name><name name-style="western"><surname>Tang</surname><given-names>G</given-names></name><name name-style="western"><surname>Zhou</surname><given-names>QS</given-names></name><name name-style="western"><surname>Liu</surname><given-names>P</given-names></name></person-group> (<year>2012</year>) <source>Fauna Hunan: <tp:taxon-name><tp:taxon-name-part taxon-name-part-type="order">Araneae</tp:taxon-name-part></tp:taxon-name> in Hunan, China.</source><publisher-name>Hunan Science and Technology Press</publisher-name>, <publisher-loc>Changsha</publisher-loc>, <size units="page">1590 pp</size>.</mixed-citation></ref><ref id="B67"><mixed-citation xmlns:xlink="http://www.w3.org/1999/xlink" xlink:type="simple"><institution xlink:type="simple">WSC</institution> (<year>2021</year>) World Spider Catalog. Version 22.0. Natural History Museum Bern. <ext-link xlink:type="simple" ext-link-type="uri" xlink:href="http://wsc">http://wsc</ext-link>. nmbe.ch [accessed on 12.03.2021]</mixed-citation></ref></ref-list></tp:taxon-treatment>
