# Supplementary material for: Taxonomic studies on the sac spider genus Clubiona (Araneae, Clubionidae) from Xishuangbanna Rainforest, China
Source: Zookeys. 2021 Apr 26;1034:1–163. doi: 10.3897/zookeys.1034.59413 (PMC8093189; doi:10.3897/zookeys.1034.59413)
Supplement: XML Treatment for Clubiona menglun [file zookeys.1034.59413-treatment53.xml]

<!DOCTYPE tp:taxon-treatment
  PUBLIC "-//TaxonX//DTD Taxonomic Treatment Publishing DTD v0 20100105//EN" "tax-treatment-NSO.dtd">
<tp:taxon-treatment xmlns:tp="http://www.plazi.org/taxpub"><tp:treatment-meta><kwd-group><label>Taxon classification</label><kwd><named-content xmlns:xlink="http://www.w3.org/1999/xlink" content-type="kingdom">Animalia</named-content></kwd><kwd><named-content xmlns:xlink="http://www.w3.org/1999/xlink" content-type="order">Araneae</named-content></kwd><kwd><named-content xmlns:xlink="http://www.w3.org/1999/xlink" content-type="family">Clubionidae</named-content></kwd></kwd-group><mixed-citation publication-type="journal"><person-group><name><surname>Zhang</surname><given-names>Jianshuang</given-names></name><name><surname>Yu</surname><given-names>Hao</given-names></name><name><surname>Li</surname><given-names>Shuqiang</given-names></name></person-group><article-title>Taxonomic studies on the sac spider genus <italic><tp:taxon-name><tp:taxon-name-part taxon-name-part-type="genus" reg="Clubiona">Clubiona</tp:taxon-name-part></tp:taxon-name></italic> (<tp:taxon-name><tp:taxon-name-part taxon-name-part-type="order">Araneae</tp:taxon-name-part></tp:taxon-name>, <tp:taxon-name><tp:taxon-name-part taxon-name-part-type="family">Clubionidae</tp:taxon-name-part></tp:taxon-name>) from Xishuangbanna Rainforest, China</article-title><source>Zookeys</source><day>26</day><month>4</month><year>2021</year><volume>1034</volume><fpage>1</fpage><lpage>163</lpage><pub-id pub-id-type="doi">10.3897/zookeys.1034.59413</pub-id></mixed-citation></tp:treatment-meta><tp:nomenclature><tp:taxon-name><object-id xmlns:xlink="http://www.w3.org/1999/xlink" content-type="arpha" xlink:type="simple">53DFC2A4-CACB-5C4A-80E1-12DABFB354DE</object-id>
              <tp:taxon-name-part taxon-name-part-type="genus" reg="Clubiona">Clubiona</tp:taxon-name-part>
              <tp:taxon-name-part taxon-name-part-type="species" reg="menglun">menglun</tp:taxon-name-part>
              <object-id xmlns:xlink="http://www.w3.org/1999/xlink" content-type="zoobank" xlink:type="simple">http://zoobank.org/2CC441EE-1C9B-44EF-8EA7-F575A599F9DD</object-id>
            </tp:taxon-name><tp:taxon-authority>Yu &amp; Li</tp:taxon-authority><tp:taxon-status xmlns:xlink="http://www.w3.org/1999/xlink" xlink:type="simple">sp. nov.</tp:taxon-status><xref ref-type="fig" rid="F49">Figs 49</xref><xref ref-type="fig" rid="F78">, 78B</xref><xref ref-type="fig" rid="F86">, 86B</xref><xref ref-type="fig" rid="F94">, 94B</xref></tp:nomenclature><tp:treatment-sec sec-type="Holotype"><title>Holotype.</title><p>♀ (<named-content xmlns:xlink="http://www.w3.org/1999/xlink" content-type="dwc:institutional_code" xlink:type="simple">IZCAS</named-content>-Ar 34762), China: Yunnan Province: Xishuangbanna: Mengla County: Menglun Town: <abbrev xmlns:xlink="http://www.w3.org/1999/xlink" content-type="institution" xlink:title="Xishuangbanna Tropical Botanic Garden, Yunnan, China" id="ABBRID0EOLLM" xlink:type="simple">XTBG</abbrev>, secondary tropical seasonal moist forest, <named-content xmlns:xlink="http://www.w3.org/1999/xlink" content-type="dwc:verbatimCoordinates" xlink:type="simple"><named-content content-type="geo-json" specific-use="{&#34;type&#34;:&#34;Point&#34;,&#34;coordinates&#34;:[101.280183,22.906500]}" id="NCID0EWLLM" xlink:type="simple">22°54.390'N, 101°16.811'E</named-content></named-content>, ca. 612 m, 10.VIII.2007, G. Zheng leg. <bold><italic>Other material examined.</italic></bold> 1♀ (YHCLU0097), Jinghong City: Menga Town: Wengnan Village: secondary forest, <named-content xmlns:xlink="http://www.w3.org/1999/xlink" content-type="dwc:verbatimCoordinates" xlink:type="simple"><named-content content-type="geo-json" specific-use="{&#34;type&#34;:&#34;Point&#34;,&#34;coordinates&#34;:[100.370383,22.083283]}" id="NCID0EBMLM" xlink:type="simple">22°4.997'N, 100°22.223'E</named-content></named-content>, ca. 1137 m, 25.VII.2012, Q.Y. Zhao and Z.G. Chen leg.</p></tp:treatment-sec><tp:treatment-sec sec-type="etymology" id="SECID0EGMLM"><title>Etymology.</title><p>The species name is derived from the name of the type locality; noun in apposition.</p></tp:treatment-sec><tp:treatment-sec sec-type="diagnosis" id="SECID0ELMLM"><title>Diagnosis.</title><p>Females of <italic><tp:taxon-name><tp:taxon-name-part taxon-name-part-type="genus" reg="Clubiona">C.</tp:taxon-name-part> <tp:taxon-name-part taxon-name-part-type="species" reg="menglun">menglun</tp:taxon-name-part></tp:taxon-name></italic> sp. nov. resemble those of <italic><tp:taxon-name><tp:taxon-name-part taxon-name-part-type="genus" reg="Clubiona">C.</tp:taxon-name-part> <tp:taxon-name-part taxon-name-part-type="species" reg="cheni">cheni</tp:taxon-name-part></tp:taxon-name></italic> (Figs <xref ref-type="fig" rid="F78">78A</xref>, <xref ref-type="fig" rid="F86">86A</xref>, <xref ref-type="fig" rid="F94">94A</xref>) by having a similar general shape of the vulva but can be separated from them by the close spermathecae (vs. separated by ca. 0.5 diameter) (cf. Fig. <xref ref-type="fig" rid="F94">94B</xref> and <xref ref-type="fig" rid="F94">94A</xref>) and by the globular bursae (vs. ellipsoidal) (cf. Fig. <xref ref-type="fig" rid="F94">94B</xref> and <xref ref-type="fig" rid="F94">94A</xref>).</p></tp:treatment-sec><tp:treatment-sec sec-type="description" id="SECID0EDOLM"><title>Description.</title><p><bold>Female.</bold> Holotype (Fig. <xref ref-type="fig" rid="F49">49F, G</xref>): Total length 2.99; carapace 1.07 long, 0.82 wide; opisthosoma 1.83 long, 1.07 wide. Carapace orange, slightly darker in front, without distinct pattern, fovea almost indistinguishable; ocular region slightly narrowed, cervical groove indistinct; tegument smooth, clothed with numerous short, fine setae. Eyes: in dorsal view, both anterior and posterior eye rows recurved, <abbrev xmlns:xlink="http://www.w3.org/1999/xlink" xlink:title="posterior eye row" id="ABBRID0EPOLM" xlink:type="simple">PER</abbrev> slightly wider than <abbrev xmlns:xlink="http://www.w3.org/1999/xlink" xlink:title="anterior eye row" id="ABBRID0ETOLM" xlink:type="simple">AER</abbrev>. Eye sizes and interdistances: <abbrev xmlns:xlink="http://www.w3.org/1999/xlink" xlink:title="anterior median eyes" id="ABBRID0EXOLM" xlink:type="simple">AME</abbrev> 0.06, <abbrev xmlns:xlink="http://www.w3.org/1999/xlink" xlink:title="anterior lateral eyes" id="ABBRID0E2OLM" xlink:type="simple">ALE</abbrev> 0.03, <abbrev xmlns:xlink="http://www.w3.org/1999/xlink" xlink:title="posterior median eyes" id="ABBRID0E6OLM" xlink:type="simple">PME</abbrev> 0.07, <abbrev xmlns:xlink="http://www.w3.org/1999/xlink" xlink:title="posterior lateral eyes" id="ABBRID0EDPLM" xlink:type="simple">PLE</abbrev> 0.05, <abbrev xmlns:xlink="http://www.w3.org/1999/xlink" xlink:title="anterior median eyes" id="ABBRID0EHPLM" xlink:type="simple">AME</abbrev>–<abbrev xmlns:xlink="http://www.w3.org/1999/xlink" xlink:title="anterior median eyes" id="ABBRID0ELPLM" xlink:type="simple">AME</abbrev> 0.04, <abbrev xmlns:xlink="http://www.w3.org/1999/xlink" xlink:title="anterior median eyes" id="ABBRID0EPPLM" xlink:type="simple">AME</abbrev>–<abbrev xmlns:xlink="http://www.w3.org/1999/xlink" xlink:title="anterior lateral eyes" id="ABBRID0ETPLM" xlink:type="simple">ALE</abbrev> 0.04, <abbrev xmlns:xlink="http://www.w3.org/1999/xlink" xlink:title="posterior median eyes" id="ABBRID0EXPLM" xlink:type="simple">PME</abbrev>–<abbrev xmlns:xlink="http://www.w3.org/1999/xlink" xlink:title="posterior median eyes" id="ABBRID0E2PLM" xlink:type="simple">PME</abbrev> 0.20, <abbrev xmlns:xlink="http://www.w3.org/1999/xlink" xlink:title="posterior median eyes" id="ABBRID0E6PLM" xlink:type="simple">PME</abbrev>–<abbrev xmlns:xlink="http://www.w3.org/1999/xlink" xlink:title="posterior lateral eyes" id="ABBRID0EDQLM" xlink:type="simple">PLE</abbrev> 0.04, <abbrev xmlns:xlink="http://www.w3.org/1999/xlink" xlink:title="length of MOQ" id="ABBRID0EHQLM" xlink:type="simple">MOQL</abbrev> 0.13, <abbrev xmlns:xlink="http://www.w3.org/1999/xlink" xlink:title="MOQ anterior width" id="ABBRID0ELQLM" xlink:type="simple">MOQA</abbrev> 0.12, <abbrev xmlns:xlink="http://www.w3.org/1999/xlink" xlink:title="MOQ posterior width" id="ABBRID0EPQLM" xlink:type="simple">MOQP</abbrev> 0.31. Chelicerae robust and brownish red, with conspicuous condyle, three promarginal and two retromarginal teeth. Sternum pale yellow, 0.67 long, 0.42 wide. Labium and endites coloured as chelicerae. Legs light yellowish white, without distinct markings. Leg measurements: I 1.77 (0.52, 0.70, 0.34, 0.21), II 2.02 (0.56, 0.86, 0.38, 0.22), III 1.50 (0.48, 0.53, 0.32, 0.17), IV 2.03 (0.60, 0.74, 0.46, 0.23). Abdomen oval, cream coloured, slightly darker dorsally, without pattern.</p><p>Epigyne (Figs <xref ref-type="fig" rid="F49">49A–E</xref>, <xref ref-type="fig" rid="F78">78B</xref>, <xref ref-type="fig" rid="F86">86B</xref>, <xref ref-type="fig" rid="F94">94B</xref>). Epigynal plate slightly longer than wide, vulva clearly visible through the tegument. Copulatory openings distinct, close together, located close to posterior margin of epigynal plate. Hyaline copulatory ducts long and slender, almost parallel, ascending dorsally, then ascending obliquely, finally entering the connecting piece between the spermathecae and bursae. Both spermathecae and bursae globular and smooth, the former anteriad and smaller than the latter. Spermathecae close together, and bursae separated by one diameter. Fertilisation ducts acicular, relatively long, more than half spermathecae diameter, on dorsal surfaces of spermathecae.</p><p><bold>Male.</bold> Unknown.</p></tp:treatment-sec><tp:treatment-sec sec-type="comments" id="SECID0EJRLM"><title>Comments.</title><p>Only two <italic><tp:taxon-name><tp:taxon-name-part taxon-name-part-type="genus" reg="Clubiona"/><tp:taxon-name-part taxon-name-part-type="species" reg="trivialis">trivialis</tp:taxon-name-part></tp:taxon-name></italic> group species are known from males (Table <xref ref-type="table" rid="T6">6</xref>): <italic><tp:taxon-name><tp:taxon-name-part taxon-name-part-type="genus" reg="Clubiona">C.</tp:taxon-name-part> <tp:taxon-name-part taxon-name-part-type="species" reg="transbaicalica">transbaicalica</tp:taxon-name-part></tp:taxon-name></italic> from South Siberia and <italic><tp:taxon-name><tp:taxon-name-part taxon-name-part-type="genus" reg="Clubiona">C.</tp:taxon-name-part> <tp:taxon-name-part taxon-name-part-type="species" reg="huaban">huaban</tp:taxon-name-part></tp:taxon-name></italic> from Guizhou in China. We cannot rule out the possibility that <italic><tp:taxon-name><tp:taxon-name-part taxon-name-part-type="genus" reg="Clubiona">C.</tp:taxon-name-part> <tp:taxon-name-part taxon-name-part-type="species" reg="transbaicalica">transbaicalica</tp:taxon-name-part></tp:taxon-name></italic> is conspecific to <italic><tp:taxon-name><tp:taxon-name-part taxon-name-part-type="genus" reg="Clubiona">C.</tp:taxon-name-part> <tp:taxon-name-part taxon-name-part-type="species" reg="menglun">menglun</tp:taxon-name-part></tp:taxon-name></italic> sp. nov. However, the probability is very small because of: (1) the long distance between the two type localities (Xishuangbanna is 3500 Km from the Selenga Distr.); (2) their different sizes (<italic><tp:taxon-name><tp:taxon-name-part taxon-name-part-type="genus" reg="Clubiona">C.</tp:taxon-name-part> <tp:taxon-name-part taxon-name-part-type="species" reg="menglun">menglun</tp:taxon-name-part></tp:taxon-name></italic> sp. nov. is less than 3 mm, <italic><tp:taxon-name><tp:taxon-name-part taxon-name-part-type="genus" reg="Clubiona">C.</tp:taxon-name-part> <tp:taxon-name-part taxon-name-part-type="species" reg="transbaicalica">transbaicalica</tp:taxon-name-part></tp:taxon-name></italic> is 5.3–6.1 mm). <italic><tp:taxon-name><tp:taxon-name-part taxon-name-part-type="genus" reg="Clubiona">C.</tp:taxon-name-part> <tp:taxon-name-part taxon-name-part-type="species" reg="menglun">menglun</tp:taxon-name-part></tp:taxon-name></italic> sp. nov. and <italic><tp:taxon-name><tp:taxon-name-part taxon-name-part-type="genus" reg="Clubiona">C.</tp:taxon-name-part> <tp:taxon-name-part taxon-name-part-type="species" reg="huaban">huaban</tp:taxon-name-part></tp:taxon-name></italic> are considered separate species due to their different sizes (<italic><tp:taxon-name><tp:taxon-name-part taxon-name-part-type="genus" reg="Clubiona">C.</tp:taxon-name-part> <tp:taxon-name-part taxon-name-part-type="species" reg="menglun">menglun</tp:taxon-name-part></tp:taxon-name></italic> sp. nov. with 3 mm vs. <italic><tp:taxon-name><tp:taxon-name-part taxon-name-part-type="genus" reg="Clubiona">C.</tp:taxon-name-part> <tp:taxon-name-part taxon-name-part-type="species" reg="huaban">huaban</tp:taxon-name-part></tp:taxon-name></italic> with 4.7 mm; different colours (carapace orange, cream-coloured abdomen without pattern in <italic><tp:taxon-name><tp:taxon-name-part taxon-name-part-type="genus" reg="Clubiona">C.</tp:taxon-name-part> <tp:taxon-name-part taxon-name-part-type="species" reg="menglun">menglun</tp:taxon-name-part></tp:taxon-name></italic> sp. nov. (vs. carapace light brown, yellowish brown abdomen marked with numerous brown spots in <italic><tp:taxon-name><tp:taxon-name-part taxon-name-part-type="genus" reg="Clubiona">C.</tp:taxon-name-part> <tp:taxon-name-part taxon-name-part-type="species" reg="huaban">huaban</tp:taxon-name-part></tp:taxon-name></italic>).</p></tp:treatment-sec><tp:treatment-sec sec-type="distribution" id="SECID0EBWLM"><title>Distribution.</title><p>Known only from the type locality, Xishuangbanna, Yunnan, China.</p></tp:treatment-sec><tp:treatment-sec><!--Section generated to contain objects referenced in tp:taxon-treatment.--><fig id="F49" position="float" orientation="portrait"><object-id xmlns:xlink="http://www.w3.org/1999/xlink" content-type="doi" xlink:type="simple">10.3897/zookeys.1034.59413.figure49</object-id><object-id xmlns:xlink="http://www.w3.org/1999/xlink" content-type="arpha" xlink:type="simple">66842EA0-943B-56AF-BE24-63B5E589CA2F</object-id><label>Figure 49.</label><caption><p>Holotype female of <italic><tp:taxon-name><tp:taxon-name-part taxon-name-part-type="genus" reg="Clubiona">Clubiona</tp:taxon-name-part> <tp:taxon-name-part taxon-name-part-type="species" reg="menglun">menglun</tp:taxon-name-part></tp:taxon-name></italic> sp. nov. epigyne (<bold>A–E</bold>) and habitus (<bold>F, G</bold>) <bold>A</bold> intact, ventral view <bold>B</bold> cleared, ventral view <bold>C</bold> cleared, ventral view <bold>D</bold> cleared, dorsal view <bold>E</bold> cleared, dorsal view <bold>F</bold>dorsal view <bold>G</bold> ventral view. Abbreviations: <abbrev xmlns:xlink="http://www.w3.org/1999/xlink" xlink:title="bursa" id="ABBRID0ECCAO" xlink:type="simple">BS</abbrev> = bursa; <abbrev xmlns:xlink="http://www.w3.org/1999/xlink" xlink:title="copulatory duct" id="ABBRID0EGCAO" xlink:type="simple">CD</abbrev> = copulatory duct; <abbrev xmlns:xlink="http://www.w3.org/1999/xlink" xlink:title="copulatory opening" id="ABBRID0EKCAO" xlink:type="simple">CO</abbrev> = copulatory opening; <abbrev xmlns:xlink="http://www.w3.org/1999/xlink" xlink:title="fertilisation duct" id="ABBRID0EOCAO" xlink:type="simple">FD</abbrev> = fertilisation duct; <abbrev xmlns:xlink="http://www.w3.org/1999/xlink" xlink:title="spermatheca" id="ABBRID0ESCAO" xlink:type="simple">SP</abbrev> = spermatheca. Scale bars: 0.1 mm (equal for <bold>A–E</bold>); 1 mm (equal for <bold>F</bold>, <bold>G</bold>).</p></caption><graphic xmlns:xlink="http://www.w3.org/1999/xlink" xlink:href="zookeys-1034-001-g049.jpg" position="float" orientation="portrait" xlink:type="simple" id="oo_535458.jpg"><uri content-type="original_file" xlink:type="simple">https://binary.pensoft.net/fig/535458</uri></graphic></fig><fig id="F78" position="float" orientation="portrait"><object-id xmlns:xlink="http://www.w3.org/1999/xlink" content-type="doi" xlink:type="simple">10.3897/zookeys.1034.59413.figure78</object-id><object-id xmlns:xlink="http://www.w3.org/1999/xlink" content-type="arpha" xlink:type="simple">F15A6897-86D2-5DEC-BA42-EE1972FF40F0</object-id><label>Figure 78.</label><caption><p><italic><tp:taxon-name><tp:taxon-name-part taxon-name-part-type="genus" reg="Clubiona">Clubiona</tp:taxon-name-part></tp:taxon-name></italic> spp. of the <italic><tp:taxon-name><tp:taxon-name-part taxon-name-part-type="genus" reg="Clubiona">C.</tp:taxon-name-part> <tp:taxon-name-part taxon-name-part-type="species" reg="trivialis">trivialis</tp:taxon-name-part></tp:taxon-name></italic> group (<bold>A–D</bold>) and the <italic><tp:taxon-name><tp:taxon-name-part taxon-name-part-type="genus" reg="Clubiona">C.</tp:taxon-name-part> <tp:taxon-name-part taxon-name-part-type="species" reg="filicata">filicata</tp:taxon-name-part></tp:taxon-name></italic> group (<bold>E, F</bold>), epigyne, intact, ventral view <bold>A</bold><italic><tp:taxon-name><tp:taxon-name-part taxon-name-part-type="genus" reg="Clubiona">C.</tp:taxon-name-part> <tp:taxon-name-part taxon-name-part-type="species" reg="cheni">cheni</tp:taxon-name-part></tp:taxon-name></italic><bold>B</bold><italic><tp:taxon-name><tp:taxon-name-part taxon-name-part-type="genus" reg="Clubiona">C.</tp:taxon-name-part> <tp:taxon-name-part taxon-name-part-type="species" reg="menglun">menglun</tp:taxon-name-part></tp:taxon-name></italic> sp. nov., holotype <bold>C</bold><italic><tp:taxon-name><tp:taxon-name-part taxon-name-part-type="genus" reg="Clubiona">C.</tp:taxon-name-part> <tp:taxon-name-part taxon-name-part-type="species" reg="subasrevida">subasrevida</tp:taxon-name-part></tp:taxon-name></italic><bold>D</bold><italic><tp:taxon-name><tp:taxon-name-part taxon-name-part-type="genus" reg="Clubiona">C.</tp:taxon-name-part> <tp:taxon-name-part taxon-name-part-type="species" reg="subquebecana">subquebecana</tp:taxon-name-part></tp:taxon-name></italic><bold>E</bold><italic><tp:taxon-name><tp:taxon-name-part taxon-name-part-type="genus" reg="Clubiona">C.</tp:taxon-name-part> <tp:taxon-name-part taxon-name-part-type="species" reg="banna">banna</tp:taxon-name-part></tp:taxon-name></italic> sp. nov., paratype <bold>F</bold><italic><tp:taxon-name><tp:taxon-name-part taxon-name-part-type="genus" reg="Clubiona">C.</tp:taxon-name-part> <tp:taxon-name-part taxon-name-part-type="species" reg="melanosticta">melanosticta</tp:taxon-name-part></tp:taxon-name></italic>. Abbreviations: A = atrium; <abbrev xmlns:xlink="http://www.w3.org/1999/xlink" xlink:title="copulatory opening" id="ABBRID0EWWCO" xlink:type="simple">CO</abbrev> = copulatory opening. Scale bars: 0.1 mm.</p></caption><graphic xmlns:xlink="http://www.w3.org/1999/xlink" xlink:href="zookeys-1034-001-g078.jpg" position="float" orientation="portrait" xlink:type="simple" id="oo_535487.jpg"><uri content-type="original_file" xlink:type="simple">https://binary.pensoft.net/fig/535487</uri></graphic></fig><fig id="F86" position="float" orientation="portrait"><object-id xmlns:xlink="http://www.w3.org/1999/xlink" content-type="doi" xlink:type="simple">10.3897/zookeys.1034.59413.figure86</object-id><object-id xmlns:xlink="http://www.w3.org/1999/xlink" content-type="arpha" xlink:type="simple">257E3DC4-645D-5737-B1CA-F2999C1F086D</object-id><label>Figure 86.</label><caption><p><italic><tp:taxon-name><tp:taxon-name-part taxon-name-part-type="genus" reg="Clubiona">Clubiona</tp:taxon-name-part></tp:taxon-name></italic> spp. of the <italic><tp:taxon-name><tp:taxon-name-part taxon-name-part-type="genus" reg="Clubiona">C.</tp:taxon-name-part> <tp:taxon-name-part taxon-name-part-type="species" reg="trivialis">trivialis</tp:taxon-name-part></tp:taxon-name></italic> group (<bold>A–D</bold>) and the <italic><tp:taxon-name><tp:taxon-name-part taxon-name-part-type="genus" reg="Clubiona">C.</tp:taxon-name-part> <tp:taxon-name-part taxon-name-part-type="species" reg="filicata">filicata</tp:taxon-name-part></tp:taxon-name></italic> group (<bold>E, F</bold>), epigyne, cleared, ventral view <bold>A</bold><italic><tp:taxon-name><tp:taxon-name-part taxon-name-part-type="genus" reg="Clubiona">C.</tp:taxon-name-part> <tp:taxon-name-part taxon-name-part-type="species" reg="cheni">cheni</tp:taxon-name-part></tp:taxon-name></italic><bold>B</bold><italic><tp:taxon-name><tp:taxon-name-part taxon-name-part-type="genus" reg="Clubiona">C.</tp:taxon-name-part> <tp:taxon-name-part taxon-name-part-type="species" reg="menglun">menglun</tp:taxon-name-part></tp:taxon-name></italic> sp. nov., holotype <bold>C</bold><italic><tp:taxon-name><tp:taxon-name-part taxon-name-part-type="genus" reg="Clubiona">C.</tp:taxon-name-part> <tp:taxon-name-part taxon-name-part-type="species" reg="subasrevida">subasrevida</tp:taxon-name-part></tp:taxon-name></italic><bold>D</bold><italic><tp:taxon-name><tp:taxon-name-part taxon-name-part-type="genus" reg="Clubiona">C.</tp:taxon-name-part> <tp:taxon-name-part taxon-name-part-type="species" reg="subquebecana">subquebecana</tp:taxon-name-part></tp:taxon-name></italic><bold>E</bold><italic><tp:taxon-name><tp:taxon-name-part taxon-name-part-type="genus" reg="Clubiona">C.</tp:taxon-name-part> <tp:taxon-name-part taxon-name-part-type="species" reg="banna">banna</tp:taxon-name-part></tp:taxon-name></italic> sp. nov., paratype <bold>F</bold><italic><tp:taxon-name><tp:taxon-name-part taxon-name-part-type="genus" reg="Clubiona">C.</tp:taxon-name-part> <tp:taxon-name-part taxon-name-part-type="species" reg="melanosticta">melanosticta</tp:taxon-name-part></tp:taxon-name></italic>. Abbreviations: A = atrium; <abbrev xmlns:xlink="http://www.w3.org/1999/xlink" xlink:title="copulatory opening" id="ABBRID0E6RDO" xlink:type="simple">CO</abbrev> = copulatory opening. Scale bars: 0.1 mm.</p></caption><graphic xmlns:xlink="http://www.w3.org/1999/xlink" xlink:href="zookeys-1034-001-g086.jpg" position="float" orientation="portrait" xlink:type="simple" id="oo_535495.jpg"><uri content-type="original_file" xlink:type="simple">https://binary.pensoft.net/fig/535495</uri></graphic></fig><fig id="F94" position="float" orientation="portrait"><object-id xmlns:xlink="http://www.w3.org/1999/xlink" content-type="doi" xlink:type="simple">10.3897/zookeys.1034.59413.figure94</object-id><object-id xmlns:xlink="http://www.w3.org/1999/xlink" content-type="arpha" xlink:type="simple">C25F22AB-55AF-5BB4-ACA1-E56673278E6E</object-id><label>Figure 94.</label><caption><p><italic><tp:taxon-name><tp:taxon-name-part taxon-name-part-type="genus" reg="Clubiona">Clubiona</tp:taxon-name-part></tp:taxon-name></italic> spp. of the <italic><tp:taxon-name><tp:taxon-name-part taxon-name-part-type="genus" reg="Clubiona">C.</tp:taxon-name-part> <tp:taxon-name-part taxon-name-part-type="species" reg="trivialis">trivialis</tp:taxon-name-part></tp:taxon-name></italic> group (<bold>A–D</bold>) and the <italic><tp:taxon-name><tp:taxon-name-part taxon-name-part-type="genus" reg="Clubiona">C.</tp:taxon-name-part> <tp:taxon-name-part taxon-name-part-type="species" reg="filicata">filicata</tp:taxon-name-part></tp:taxon-name></italic> group (<bold>E, F</bold>), vulva, cleared, dorsal view <bold>A</bold><italic><tp:taxon-name><tp:taxon-name-part taxon-name-part-type="genus" reg="Clubiona">C.</tp:taxon-name-part> <tp:taxon-name-part taxon-name-part-type="species" reg="cheni">cheni</tp:taxon-name-part></tp:taxon-name></italic><bold>B</bold><italic><tp:taxon-name><tp:taxon-name-part taxon-name-part-type="genus" reg="Clubiona">C.</tp:taxon-name-part> <tp:taxon-name-part taxon-name-part-type="species" reg="menglun">menglun</tp:taxon-name-part></tp:taxon-name></italic> sp. nov., holotype <bold>C</bold><italic><tp:taxon-name><tp:taxon-name-part taxon-name-part-type="genus" reg="Clubiona">C.</tp:taxon-name-part> <tp:taxon-name-part taxon-name-part-type="species" reg="subasrevida">subasrevida</tp:taxon-name-part></tp:taxon-name></italic><bold>D</bold><italic><tp:taxon-name><tp:taxon-name-part taxon-name-part-type="genus" reg="Clubiona">C.</tp:taxon-name-part> <tp:taxon-name-part taxon-name-part-type="species" reg="subquebecana">subquebecana</tp:taxon-name-part></tp:taxon-name></italic><bold>E</bold><italic><tp:taxon-name><tp:taxon-name-part taxon-name-part-type="genus" reg="Clubiona">C.</tp:taxon-name-part> <tp:taxon-name-part taxon-name-part-type="species" reg="banna">banna</tp:taxon-name-part></tp:taxon-name></italic> sp. nov., paratype <bold>F</bold><italic><tp:taxon-name><tp:taxon-name-part taxon-name-part-type="genus" reg="Clubiona">C.</tp:taxon-name-part> <tp:taxon-name-part taxon-name-part-type="species" reg="melanosticta">melanosticta</tp:taxon-name-part></tp:taxon-name></italic>. Abbreviations: <abbrev xmlns:xlink="http://www.w3.org/1999/xlink" xlink:title="bursa" id="ABBRID0EEPEO" xlink:type="simple">BS</abbrev> = bursa; <abbrev xmlns:xlink="http://www.w3.org/1999/xlink" xlink:title="copulatory duct" id="ABBRID0EIPEO" xlink:type="simple">CD</abbrev> = copulatory duct; <abbrev xmlns:xlink="http://www.w3.org/1999/xlink" xlink:title="fertilisation duct" id="ABBRID0EMPEO" xlink:type="simple">FD</abbrev> = fertilisation duct; <abbrev xmlns:xlink="http://www.w3.org/1999/xlink" xlink:title="spermathecal base" id="ABBRID0EQPEO" xlink:type="simple">SB</abbrev> = spermathecal base; <abbrev xmlns:xlink="http://www.w3.org/1999/xlink" xlink:title="spermathecal head" id="ABBRID0EUPEO" xlink:type="simple">SH</abbrev> = spermathecal head; <abbrev xmlns:xlink="http://www.w3.org/1999/xlink" xlink:title="spermatheca" id="ABBRID0EYPEO" xlink:type="simple">SP</abbrev> = spermatheca; <abbrev xmlns:xlink="http://www.w3.org/1999/xlink" xlink:title="spermathecal stalk" id="ABBRID0E3PEO" xlink:type="simple">SS</abbrev> = spermathecal stalk. Scale bars: 0.1 mm.</p></caption><graphic xmlns:xlink="http://www.w3.org/1999/xlink" xlink:href="zookeys-1034-001-g094.jpg" position="float" orientation="portrait" xlink:type="simple" id="oo_535503.jpg"><uri content-type="original_file" xlink:type="simple">https://binary.pensoft.net/fig/535503</uri></graphic></fig><table-wrap id="T6" position="float" orientation="portrait"><label>Table 6.</label><caption><p><tp:taxon-name><tp:taxon-name-part taxon-name-part-type="genus" reg="Clubiona">Clubiona</tp:taxon-name-part></tp:taxon-name><italic><tp:taxon-name><tp:taxon-name-part taxon-name-part-type="genus" reg="Clubiona"/><tp:taxon-name-part taxon-name-part-type="species" reg="trivialis">trivialis</tp:taxon-name-part></tp:taxon-name></italic> group.</p></caption><table id="TID0E42CM" rules="all"><tbody><tr><th rowspan="1" colspan="1"/><th rowspan="1" colspan="1">Species name</th><th rowspan="1" colspan="1">Known sex</th><th rowspan="1" colspan="1">Distribution</th></tr><tr><td rowspan="1" colspan="1">1</td><td rowspan="1" colspan="1"><italic><tp:taxon-name><tp:taxon-name-part taxon-name-part-type="genus" reg="Clubiona">C.</tp:taxon-name-part> <tp:taxon-name-part taxon-name-part-type="species" reg="amurensis">amurensis</tp:taxon-name-part></tp:taxon-name></italic> Mikhailov, 1990</td><td rowspan="1" colspan="1">♂♀</td><td rowspan="1" colspan="1">Russia (Far East), Japan (Hokkaido)</td></tr><tr><td rowspan="1" colspan="1">2</td><td rowspan="1" colspan="1"><italic><tp:taxon-name><tp:taxon-name-part taxon-name-part-type="genus" reg="Clubiona">C.</tp:taxon-name-part> <tp:taxon-name-part taxon-name-part-type="species" reg="asrevida">asrevida</tp:taxon-name-part></tp:taxon-name></italic> Ono, 1992</td><td rowspan="1" colspan="1">♂♀</td><td rowspan="1" colspan="1">China (Taiwan)</td></tr><tr><td rowspan="1" colspan="1">3</td><td rowspan="1" colspan="1"><italic><tp:taxon-name><tp:taxon-name-part taxon-name-part-type="genus" reg="Clubiona">C.</tp:taxon-name-part> <tp:taxon-name-part taxon-name-part-type="species" reg="baimaensis">baimaensis</tp:taxon-name-part></tp:taxon-name></italic> Song &amp; Zhu, 1991</td><td rowspan="1" colspan="1">♂♀</td><td rowspan="1" colspan="1">China (Hubei, Hunan, Sichuan)</td></tr><tr><td rowspan="1" colspan="1">4</td><td rowspan="1" colspan="1"><italic><tp:taxon-name><tp:taxon-name-part taxon-name-part-type="genus" reg="Clubiona">C.</tp:taxon-name-part> <tp:taxon-name-part taxon-name-part-type="species" reg="basarukini">basarukini</tp:taxon-name-part></tp:taxon-name></italic> Mikhailov, 1990</td><td rowspan="1" colspan="1">♂♀</td><td rowspan="1" colspan="1">Russia (South Siberia, Far East), Mongolia, Japan (Hokkaido)</td></tr><tr><td rowspan="1" colspan="1">5</td><td rowspan="1" colspan="1"><italic><tp:taxon-name><tp:taxon-name-part taxon-name-part-type="genus" reg="Clubiona">C.</tp:taxon-name-part> <tp:taxon-name-part taxon-name-part-type="species" reg="bicornis">bicornis</tp:taxon-name-part></tp:taxon-name></italic> Yu &amp; Li, 2019</td><td rowspan="1" colspan="1">♂♀</td><td rowspan="1" colspan="1">China (Yunnan)</td></tr><tr><td rowspan="1" colspan="1">6</td><td rowspan="1" colspan="1"><italic><tp:taxon-name><tp:taxon-name-part taxon-name-part-type="genus" reg="Clubiona">C.</tp:taxon-name-part> <tp:taxon-name-part taxon-name-part-type="species" reg="cheni">cheni</tp:taxon-name-part></tp:taxon-name></italic> Yu &amp; Li, 2019</td><td rowspan="1" colspan="1">♂♀</td><td rowspan="1" colspan="1">China (Yunnan)</td></tr><tr><td rowspan="1" colspan="1">7</td><td rowspan="1" colspan="1"><italic><tp:taxon-name><tp:taxon-name-part taxon-name-part-type="genus" reg="Clubiona">C.</tp:taxon-name-part> <tp:taxon-name-part taxon-name-part-type="species" reg="diversa">diversa</tp:taxon-name-part></tp:taxon-name></italic> O. Pickard-Cambridge, 1862</td><td rowspan="1" colspan="1">♂♀</td><td rowspan="1" colspan="1">Trans Palaearctic</td></tr><tr><td rowspan="1" colspan="1">8</td><td rowspan="1" colspan="1"><italic><tp:taxon-name><tp:taxon-name-part taxon-name-part-type="genus" reg="Clubiona">C.</tp:taxon-name-part> <tp:taxon-name-part taxon-name-part-type="species" reg="duoconcava">duoconcava</tp:taxon-name-part></tp:taxon-name></italic> Zhang &amp; Hu, 1991</td><td rowspan="1" colspan="1">♂♀</td><td rowspan="1" colspan="1">South China</td></tr><tr><td rowspan="1" colspan="1">9</td><td rowspan="1" colspan="1"><italic><tp:taxon-name><tp:taxon-name-part taxon-name-part-type="genus" reg="Clubiona">C.</tp:taxon-name-part> <tp:taxon-name-part taxon-name-part-type="species" reg="hedini">hedini</tp:taxon-name-part></tp:taxon-name></italic> Schenkel, 1936</td><td rowspan="1" colspan="1">♀</td><td rowspan="1" colspan="1">China (Hunan, Gansu)</td></tr><tr><td rowspan="1" colspan="1">10</td><td rowspan="1" colspan="1"><italic><tp:taxon-name><tp:taxon-name-part taxon-name-part-type="genus" reg="Clubiona">C.</tp:taxon-name-part> <tp:taxon-name-part taxon-name-part-type="species" reg="hooda">hooda</tp:taxon-name-part></tp:taxon-name></italic> Dong &amp; Zhang, 2016</td><td rowspan="1" colspan="1">♂♀</td><td rowspan="1" colspan="1">China (Hebei)</td></tr><tr><td rowspan="1" colspan="1">11</td><td rowspan="1" colspan="1"><italic><tp:taxon-name><tp:taxon-name-part taxon-name-part-type="genus" reg="Clubiona">C.</tp:taxon-name-part> <tp:taxon-name-part taxon-name-part-type="species" reg="huaban">huaban</tp:taxon-name-part></tp:taxon-name></italic> Xin, Zhang, Li, Zeng &amp; Yu, 2020</td><td rowspan="1" colspan="1">♂</td><td rowspan="1" colspan="1">China (Guizhou)</td></tr><tr><td rowspan="1" colspan="1">12</td><td rowspan="1" colspan="1"><italic><tp:taxon-name><tp:taxon-name-part taxon-name-part-type="genus" reg="Clubiona">C.</tp:taxon-name-part> <tp:taxon-name-part taxon-name-part-type="species" reg="insulana">insulana</tp:taxon-name-part></tp:taxon-name></italic> Ono, 1989</td><td rowspan="1" colspan="1">♂♀</td><td rowspan="1" colspan="1">China (Taiwan), Japan (Ryukyu Is.)</td></tr><tr><td rowspan="1" colspan="1">13</td><td rowspan="1" colspan="1"><italic><tp:taxon-name><tp:taxon-name-part taxon-name-part-type="genus" reg="Clubiona">C.</tp:taxon-name-part> <tp:taxon-name-part taxon-name-part-type="species" reg="janae">janae</tp:taxon-name-part></tp:taxon-name></italic> Edwards, 1958</td><td rowspan="1" colspan="1">♀</td><td rowspan="1" colspan="1">USA (California)</td></tr><tr><td rowspan="1" colspan="1">14</td><td rowspan="1" colspan="1"><italic><tp:taxon-name><tp:taxon-name-part taxon-name-part-type="genus" reg="Clubiona">C.</tp:taxon-name-part> <tp:taxon-name-part taxon-name-part-type="species" reg="juvenis">juvenis</tp:taxon-name-part></tp:taxon-name></italic> Simon, 1878</td><td rowspan="1" colspan="1">♂♀</td><td rowspan="1" colspan="1">West Palaearctic</td></tr><tr><td rowspan="1" colspan="1">15</td><td rowspan="1" colspan="1"><italic><tp:taxon-name><tp:taxon-name-part taxon-name-part-type="genus" reg="Clubiona">C.</tp:taxon-name-part> <tp:taxon-name-part taxon-name-part-type="species" reg="moesta">moesta</tp:taxon-name-part></tp:taxon-name></italic> Banks, 1896</td><td rowspan="1" colspan="1">♂♀</td><td rowspan="1" colspan="1">Nearctic, China (Hunan, Hubei, Qinghai, Guizhou)</td></tr><tr><td rowspan="1" colspan="1">16</td><td rowspan="1" colspan="1"><italic><tp:taxon-name><tp:taxon-name-part taxon-name-part-type="genus" reg="Clubiona">C.</tp:taxon-name-part> <tp:taxon-name-part taxon-name-part-type="species" reg="pygmaea">pygmaea</tp:taxon-name-part></tp:taxon-name></italic> Banks, 1892</td><td rowspan="1" colspan="1">♂♀</td><td rowspan="1" colspan="1">Nearctic</td></tr><tr><td rowspan="1" colspan="1">17</td><td rowspan="1" colspan="1"><italic><tp:taxon-name><tp:taxon-name-part taxon-name-part-type="genus" reg="Clubiona">C.</tp:taxon-name-part> <tp:taxon-name-part taxon-name-part-type="species" reg="quebecana">quebecana</tp:taxon-name-part></tp:taxon-name></italic> Dondale &amp; Redner, 1976</td><td rowspan="1" colspan="1">♂♀</td><td rowspan="1" colspan="1">Nearctic</td></tr><tr><td rowspan="1" colspan="1">18</td><td rowspan="1" colspan="1"><italic><tp:taxon-name><tp:taxon-name-part taxon-name-part-type="genus" reg="Clubiona">C.</tp:taxon-name-part> <tp:taxon-name-part taxon-name-part-type="species" reg="rostrata">rostrata</tp:taxon-name-part></tp:taxon-name></italic> Paik, 1985</td><td rowspan="1" colspan="1">♂♀</td><td rowspan="1" colspan="1">FE Palaearctic</td></tr><tr><td rowspan="1" colspan="1">19</td><td rowspan="1" colspan="1"><italic><tp:taxon-name><tp:taxon-name-part taxon-name-part-type="genus" reg="Clubiona">C.</tp:taxon-name-part> <tp:taxon-name-part taxon-name-part-type="species" reg="subasrevida">subasrevida</tp:taxon-name-part></tp:taxon-name></italic> Yu &amp; Li, 2019</td><td rowspan="1" colspan="1">♂♀</td><td rowspan="1" colspan="1">China (Yunnan)</td></tr><tr><td rowspan="1" colspan="1">20</td><td rowspan="1" colspan="1"><italic><tp:taxon-name><tp:taxon-name-part taxon-name-part-type="genus" reg="Clubiona">C.</tp:taxon-name-part> <tp:taxon-name-part taxon-name-part-type="species" reg="subquebecana">subquebecana</tp:taxon-name-part></tp:taxon-name></italic> Yu &amp; Li, 2019</td><td rowspan="1" colspan="1">♂♀</td><td rowspan="1" colspan="1">China (Yunnan)</td></tr><tr><td rowspan="1" colspan="1">21</td><td rowspan="1" colspan="1"><italic><tp:taxon-name><tp:taxon-name-part taxon-name-part-type="genus" reg="Clubiona">C.</tp:taxon-name-part> <tp:taxon-name-part taxon-name-part-type="species" reg="subrostrata">subrostrata</tp:taxon-name-part></tp:taxon-name></italic> Zhang &amp; Hu, 1991</td><td rowspan="1" colspan="1">♂♀</td><td rowspan="1" colspan="1">China (Fujian, Hunan, Guizhou)</td></tr><tr><td rowspan="1" colspan="1">22</td><td rowspan="1" colspan="1"><italic><tp:taxon-name><tp:taxon-name-part taxon-name-part-type="genus" reg="Clubiona">C.</tp:taxon-name-part> <tp:taxon-name-part taxon-name-part-type="species" reg="subtilis">subtilis</tp:taxon-name-part></tp:taxon-name></italic> L. Koch, 1867</td><td rowspan="1" colspan="1">♂♀</td><td rowspan="1" colspan="1">Trans Palaearctic</td></tr><tr><td rowspan="1" colspan="1">23</td><td rowspan="1" colspan="1"><italic><tp:taxon-name><tp:taxon-name-part taxon-name-part-type="genus" reg="Clubiona">C.</tp:taxon-name-part> <tp:taxon-name-part taxon-name-part-type="species" reg="subtrivialis">subtrivialis</tp:taxon-name-part></tp:taxon-name></italic> Strand, 1906</td><td rowspan="1" colspan="1">♂♀</td><td rowspan="1" colspan="1">East Africa</td></tr><tr><td rowspan="1" colspan="1">24</td><td rowspan="1" colspan="1"><italic><tp:taxon-name><tp:taxon-name-part taxon-name-part-type="genus" reg="Clubiona">C.</tp:taxon-name-part> <tp:taxon-name-part taxon-name-part-type="species" reg="subyangmingensis">subyangmingensis</tp:taxon-name-part></tp:taxon-name></italic> Gan &amp; Wang, 2020</td><td rowspan="1" colspan="1">♂♀</td><td rowspan="1" colspan="1">China (Guizhou)</td></tr><tr><td rowspan="1" colspan="1">25</td><td rowspan="1" colspan="1"><italic><tp:taxon-name><tp:taxon-name-part taxon-name-part-type="genus" reg="Clubiona">C.</tp:taxon-name-part> <tp:taxon-name-part taxon-name-part-type="species" reg="transbaicalica">transbaicalica</tp:taxon-name-part></tp:taxon-name></italic> Mikhailov, 1992</td><td rowspan="1" colspan="1">♂</td><td rowspan="1" colspan="1">Baikal Lake</td></tr><tr><td rowspan="1" colspan="1">26</td><td rowspan="1" colspan="1"><italic><tp:taxon-name><tp:taxon-name-part taxon-name-part-type="genus" reg="Clubiona">C.</tp:taxon-name-part> <tp:taxon-name-part taxon-name-part-type="species" reg="trivialis">trivialis</tp:taxon-name-part></tp:taxon-name></italic> C. L. Koch, 1843</td><td rowspan="1" colspan="1">♂♀</td><td rowspan="1" colspan="1">Holarctic</td></tr><tr><td rowspan="1" colspan="1">27</td><td rowspan="1" colspan="1"><italic><tp:taxon-name><tp:taxon-name-part taxon-name-part-type="genus" reg="Clubiona">C.</tp:taxon-name-part> <tp:taxon-name-part taxon-name-part-type="species" reg="yangmingensis">yangmingensis</tp:taxon-name-part></tp:taxon-name></italic> Hayashi &amp; Yoshida, 1993</td><td rowspan="1" colspan="1">♂♀</td><td rowspan="1" colspan="1">China (Taiwan)</td></tr><tr><td rowspan="1" colspan="1">28</td><td rowspan="1" colspan="1"><italic><tp:taxon-name><tp:taxon-name-part taxon-name-part-type="genus" reg="Clubiona">C.</tp:taxon-name-part> <tp:taxon-name-part taxon-name-part-type="species" reg="menglun">menglun</tp:taxon-name-part></tp:taxon-name></italic> Yu &amp; Li, sp. nov.</td><td rowspan="1" colspan="1">♀</td><td rowspan="1" colspan="1">China (Yunnan)</td></tr></tbody></table></table-wrap></tp:treatment-sec></tp:taxon-treatment>
