# Supplementary material for: Taxonomic studies on the sac spider genus Clubiona (Araneae, Clubionidae) from Xishuangbanna Rainforest, China
Source: Zookeys. 2021 Apr 26;1034:1–163. doi: 10.3897/zookeys.1034.59413 (PMC8093189; doi:10.3897/zookeys.1034.59413)
Supplement: XML Treatment for Clubiona shuangsi [file zookeys.1034.59413-treatment57.xml]

<!DOCTYPE tp:taxon-treatment
  PUBLIC "-//TaxonX//DTD Taxonomic Treatment Publishing DTD v0 20100105//EN" "tax-treatment-NSO.dtd">
<tp:taxon-treatment xmlns:tp="http://www.plazi.org/taxpub"><tp:treatment-meta><kwd-group><label>Taxon classification</label><kwd><named-content xmlns:xlink="http://www.w3.org/1999/xlink" content-type="kingdom">Animalia</named-content></kwd><kwd><named-content xmlns:xlink="http://www.w3.org/1999/xlink" content-type="order">Araneae</named-content></kwd><kwd><named-content xmlns:xlink="http://www.w3.org/1999/xlink" content-type="family">Clubionidae</named-content></kwd></kwd-group><mixed-citation publication-type="journal"><person-group><name><surname>Zhang</surname><given-names>Jianshuang</given-names></name><name><surname>Yu</surname><given-names>Hao</given-names></name><name><surname>Li</surname><given-names>Shuqiang</given-names></name></person-group><article-title>Taxonomic studies on the sac spider genus <italic><tp:taxon-name><tp:taxon-name-part taxon-name-part-type="genus" reg="Clubiona">Clubiona</tp:taxon-name-part></tp:taxon-name></italic> (<tp:taxon-name><tp:taxon-name-part taxon-name-part-type="order">Araneae</tp:taxon-name-part></tp:taxon-name>, <tp:taxon-name><tp:taxon-name-part taxon-name-part-type="family">Clubionidae</tp:taxon-name-part></tp:taxon-name>) from Xishuangbanna Rainforest, China</article-title><source>Zookeys</source><day>26</day><month>4</month><year>2021</year><volume>1034</volume><fpage>1</fpage><lpage>163</lpage><pub-id pub-id-type="doi">10.3897/zookeys.1034.59413</pub-id></mixed-citation></tp:treatment-meta><tp:nomenclature><tp:taxon-name><object-id xmlns:xlink="http://www.w3.org/1999/xlink" content-type="arpha" xlink:type="simple">8ABA5954-341F-5560-81C5-92AB2096CC7D</object-id>
              <tp:taxon-name-part taxon-name-part-type="genus" reg="Clubiona">Clubiona</tp:taxon-name-part>
              <tp:taxon-name-part taxon-name-part-type="species" reg="shuangsi">shuangsi</tp:taxon-name-part>
              <object-id xmlns:xlink="http://www.w3.org/1999/xlink" content-type="zoobank" xlink:type="simple">http://zoobank.org/442232E1-4DB2-4AA1-86EA-DA3BA9E21858</object-id>
            </tp:taxon-name><tp:taxon-authority>Yu &amp; Li</tp:taxon-authority><tp:taxon-status xmlns:xlink="http://www.w3.org/1999/xlink" xlink:type="simple">sp. nov.</tp:taxon-status><xref ref-type="fig" rid="F50">Figs 50</xref><xref ref-type="fig" rid="F51">, 51</xref><xref ref-type="fig" rid="F62">, 62D</xref><xref ref-type="fig" rid="F72">, 72D</xref><xref ref-type="fig" rid="F80">, 80D</xref><xref ref-type="fig" rid="F88">, 88D</xref><xref ref-type="fig" rid="F96">, 96D</xref></tp:nomenclature><tp:treatment-sec sec-type="Holotype" id="SECID0EWJMM"><title>Holotype.</title><p>♂ (<named-content xmlns:xlink="http://www.w3.org/1999/xlink" content-type="dwc:institutional_code" xlink:type="simple">IZCAS</named-content>-Ar 34763, YHCLU0135), China: Yunnan Province: Xishuangbanna: Mengla County: Nanshahe Village: monsoon forest, <named-content xmlns:xlink="http://www.w3.org/1999/xlink" content-type="dwc:verbatimCoordinates" xlink:type="simple"><named-content content-type="geo-json" specific-use="{&#34;type&#34;:&#34;Point&#34;,&#34;coordinates&#34;:[101.573067,21.603333]}" id="NCID0EEKMM" xlink:type="simple">21°36.200'N, 101°34.384'E</named-content></named-content>, ca. 826 m, 14.VII.2012, Q.Y. Zhao and C.X. Gao leg. <bold><italic>Paratype</italic></bold>: 1♀ (<named-content xmlns:xlink="http://www.w3.org/1999/xlink" content-type="dwc:institutional_code" xlink:type="simple">IZCAS</named-content>-Ar 34764), same data as holotype. <bold><italic>Other material examined.</italic></bold> 1♀ (YHCLU0085), same data as holotype.</p></tp:treatment-sec><tp:treatment-sec sec-type="etymology" id="SECID0EUKMM"><title>Etymology.</title><p>The specific name is derived from the Chinese pinyin <italic>shuāng sī</italic>, which means ‘two filaments’, referring to the filiform embolus and conductor; noun in apposition.</p></tp:treatment-sec><tp:treatment-sec sec-type="diagnosis" id="SECID0E3KMM"><title>Diagnosis.</title><p>Males of <italic><tp:taxon-name><tp:taxon-name-part taxon-name-part-type="genus" reg="Clubiona">C.</tp:taxon-name-part> <tp:taxon-name-part taxon-name-part-type="species" reg="shuangsi">shuangsi</tp:taxon-name-part></tp:taxon-name></italic> sp. nov. resemble those of <italic><tp:taxon-name><tp:taxon-name-part taxon-name-part-type="genus" reg="Clubiona">C.</tp:taxon-name-part> <tp:taxon-name-part taxon-name-part-type="species" reg="biembolata">biembolata</tp:taxon-name-part></tp:taxon-name></italic> (<xref ref-type="bibr" rid="B9">Deeleman-Reinhold 2001</xref>: 132, figs 67–69) in having a similar filiform embolus and conductor but differ by the retrolateral tibial apophysis with a relatively shorter tip, blunt, without inner apophysis (Figs <xref ref-type="fig" rid="F50">50B</xref>, <xref ref-type="fig" rid="F51">51E</xref>, <xref ref-type="fig" rid="F62">62D</xref>, <xref ref-type="fig" rid="F72">72D</xref>) (vs. tibial apophysis with long, acuminate tip, accompanied by a small inner apophysis; <xref ref-type="bibr" rid="B9">Deeleman-Reinhold 2001</xref>: figs 67, 68); and both the embolus and conductor shorter than the tegulum width (Figs <xref ref-type="fig" rid="F50">50C–E</xref>, <xref ref-type="fig" rid="F62">62D</xref>) (vs. embolus and conductor longer than tegulum width; <xref ref-type="bibr" rid="B9">Deeleman-Reinhold 2001</xref>: fig. 69). Females also resemble those of <italic><tp:taxon-name><tp:taxon-name-part taxon-name-part-type="genus" reg="Clubiona">C.</tp:taxon-name-part> <tp:taxon-name-part taxon-name-part-type="species" reg="biembolata">biembolata</tp:taxon-name-part></tp:taxon-name></italic> in having a small and rebordered atrium but can be recognised by the atrium-shaped nearly like an inverted triangle (Figs <xref ref-type="fig" rid="F51">51A, B</xref>, <xref ref-type="fig" rid="F80">80D</xref>, <xref ref-type="fig" rid="F88">88D</xref>) (vs. round; <xref ref-type="bibr" rid="B9">Deeleman-Reinhold 2001</xref>: fig. 70) and the bean-shaped spermathecae smaller than bursae (Figs <xref ref-type="fig" rid="F51">51C, D</xref>, <xref ref-type="fig" rid="F96">96D</xref>) (vs. tubular spermathecae with convoluted distal part, larger than bursae; <xref ref-type="bibr" rid="B9">Deeleman-Reinhold 2001</xref>: fig. 71).</p></tp:treatment-sec><tp:treatment-sec sec-type="remarks" id="SECID0EDOMM"><title>Remarks.</title><p><italic><tp:taxon-name><tp:taxon-name-part taxon-name-part-type="genus" reg="Clubiona">C.</tp:taxon-name-part> <tp:taxon-name-part taxon-name-part-type="species" reg="shuangsi">shuangsi</tp:taxon-name-part></tp:taxon-name></italic> sp. nov. resembles <italic><tp:taxon-name><tp:taxon-name-part taxon-name-part-type="genus" reg="Clubiona">C.</tp:taxon-name-part> <tp:taxon-name-part taxon-name-part-type="species" reg="biembolata">biembolata</tp:taxon-name-part></tp:taxon-name></italic> which was first described and assigned to the <italic><tp:taxon-name><tp:taxon-name-part taxon-name-part-type="genus" reg="Clubiona">C.</tp:taxon-name-part> <tp:taxon-name-part taxon-name-part-type="species" reg="japonica">japonica</tp:taxon-name-part></tp:taxon-name></italic> group (called <italic><tp:taxon-name><tp:taxon-name-part taxon-name-part-type="genus" reg="Clubiona">C.</tp:taxon-name-part> <tp:taxon-name-part taxon-name-part-type="species" reg="filicata">filicata</tp:taxon-name-part></tp:taxon-name></italic> group in the present paper) by <xref ref-type="bibr" rid="B9">Deeleman-Reinhold (2001)</xref> because of the characteristic copulatory organs (for a detailed diagnosis, see above). However, both species lack the dark pattern found on the dorsum of the opisthosoma in all existing members of the <italic><tp:taxon-name><tp:taxon-name-part taxon-name-part-type="genus" reg="Clubiona"/><tp:taxon-name-part taxon-name-part-type="species" reg="filicata">filicata</tp:taxon-name-part></tp:taxon-name></italic> group. Thus, there remains considerable uncertainty about placing the two species in the <italic><tp:taxon-name><tp:taxon-name-part taxon-name-part-type="genus" reg="Clubiona"/><tp:taxon-name-part taxon-name-part-type="species" reg="filicata">filicata</tp:taxon-name-part></tp:taxon-name></italic> group.</p></tp:treatment-sec><tp:treatment-sec sec-type="description" id="SECID0ENQMM"><title>Description.</title><p><bold>Male.</bold> Holotype (Fig. <xref ref-type="fig" rid="F51">51F, G</xref>): Carapace 1.90 long, 1.36 wide. Carapace uniformly brown, without distinct pattern; ocular area distinctly narrowed, cervical groove and radial grooves indistinctly visible; tegument smooth, marginally clothed with short setae. Eyes: <abbrev xmlns:xlink="http://www.w3.org/1999/xlink" xlink:title="anterior eye row" id="ABBRID0EZQMM" xlink:type="simple">AER</abbrev> slightly recurved, <abbrev xmlns:xlink="http://www.w3.org/1999/xlink" xlink:title="posterior eye row" id="ABBRID0E4QMM" xlink:type="simple">PER</abbrev> slightly wider than <abbrev xmlns:xlink="http://www.w3.org/1999/xlink" xlink:title="anterior eye row" id="ABBRID0EBRMM" xlink:type="simple">AER</abbrev>, almost straight in dorsal view. Eye sizes and interdistances: <abbrev xmlns:xlink="http://www.w3.org/1999/xlink" xlink:title="anterior median eyes" id="ABBRID0EFRMM" xlink:type="simple">AME</abbrev> 0.09, <abbrev xmlns:xlink="http://www.w3.org/1999/xlink" xlink:title="anterior lateral eyes" id="ABBRID0EJRMM" xlink:type="simple">ALE</abbrev> 0.14, <abbrev xmlns:xlink="http://www.w3.org/1999/xlink" xlink:title="posterior median eyes" id="ABBRID0ENRMM" xlink:type="simple">PME</abbrev> 0.11, <abbrev xmlns:xlink="http://www.w3.org/1999/xlink" xlink:title="posterior lateral eyes" id="ABBRID0ERRMM" xlink:type="simple">PLE</abbrev> 0.09, <abbrev xmlns:xlink="http://www.w3.org/1999/xlink" xlink:title="anterior median eyes" id="ABBRID0EVRMM" xlink:type="simple">AME</abbrev>–<abbrev xmlns:xlink="http://www.w3.org/1999/xlink" xlink:title="anterior median eyes" id="ABBRID0EZRMM" xlink:type="simple">AME</abbrev> 0.07, <abbrev xmlns:xlink="http://www.w3.org/1999/xlink" xlink:title="anterior median eyes" id="ABBRID0E4RMM" xlink:type="simple">AME</abbrev>–<abbrev xmlns:xlink="http://www.w3.org/1999/xlink" xlink:title="anterior lateral eyes" id="ABBRID0EBSMM" xlink:type="simple">ALE</abbrev> 0.04, <abbrev xmlns:xlink="http://www.w3.org/1999/xlink" xlink:title="posterior median eyes" id="ABBRID0EFSMM" xlink:type="simple">PME</abbrev>–<abbrev xmlns:xlink="http://www.w3.org/1999/xlink" xlink:title="posterior median eyes" id="ABBRID0EJSMM" xlink:type="simple">PME</abbrev> 0.17, <abbrev xmlns:xlink="http://www.w3.org/1999/xlink" xlink:title="posterior median eyes" id="ABBRID0ENSMM" xlink:type="simple">PME</abbrev>–<abbrev xmlns:xlink="http://www.w3.org/1999/xlink" xlink:title="posterior lateral eyes" id="ABBRID0ERSMM" xlink:type="simple">PLE</abbrev> 0.09, <abbrev xmlns:xlink="http://www.w3.org/1999/xlink" xlink:title="length of MOQ" id="ABBRID0EVSMM" xlink:type="simple">MOQL</abbrev> 0.29, <abbrev xmlns:xlink="http://www.w3.org/1999/xlink" xlink:title="MOQ anterior width" id="ABBRID0EZSMM" xlink:type="simple">MOQA</abbrev> 0.25, <abbrev xmlns:xlink="http://www.w3.org/1999/xlink" xlink:title="MOQ posterior width" id="ABBRID0E4SMM" xlink:type="simple">MOQP</abbrev> 0.42. Chelicerae robust and brown, with four promarginal and three retromarginal teeth. Sternum pale brown, 1.07 long, 0.69 wide. Labium and endites coloured as carapace. Legs light brown, without distinct markings. Leg measurements: I missing, II 4.81 (1.46, 1.92, 0.98, 0.46), III 3.86 (1.18, 1.25, 1.04, 0.42), IV 5.53 (1.53, 1.87, 1.63, 0.50). Abdomen missing.</p><p>Palp (Figs <xref ref-type="fig" rid="F50">50A–E</xref>, <xref ref-type="fig" rid="F51">51E</xref>, <xref ref-type="fig" rid="F62">62D</xref>, <xref ref-type="fig" rid="F72">72D</xref>). Tibia short, ca. 2 × shorter than cymbium, bearing group of ventral setae; <abbrev xmlns:xlink="http://www.w3.org/1999/xlink" xlink:title="retrolateral tibial apophysis" id="ABBRID0ETTMM" xlink:type="simple">RTA</abbrev> large, ca. as long as tibia, proximally broad and heavily sclerotised, distally thinner and partly membranous, tip blunt. Bulb oval, 1.9 × longer than wide; sperm duct distinct and sinuate, forming a double loop. Embolus filiform, arising at ca. 11 o’clock position, broad at base, gradually tapering toward apex, embolar tip pointing distally. Conductor originating from anterior membranous portion of tegulum, consisting of broad base and filiform distal part, base partly membranous and covering embolar apex, apex sharp and pointing prolatero-proximally.</p><p><bold>Female.</bold> Paratype (Fig. <xref ref-type="fig" rid="F51">51H, I</xref>). Total length 4.07; carapace 1.82 long, 1.37 wide; opisthosoma 2.25 long, 1.40 wide. Eye sizes and interdistances: <abbrev xmlns:xlink="http://www.w3.org/1999/xlink" xlink:title="anterior median eyes" id="ABBRID0E6TMM" xlink:type="simple">AME</abbrev> 0.10, <abbrev xmlns:xlink="http://www.w3.org/1999/xlink" xlink:title="anterior lateral eyes" id="ABBRID0EDUMM" xlink:type="simple">ALE</abbrev> 0.13, <abbrev xmlns:xlink="http://www.w3.org/1999/xlink" xlink:title="posterior median eyes" id="ABBRID0EHUMM" xlink:type="simple">PME</abbrev> 0.10, <abbrev xmlns:xlink="http://www.w3.org/1999/xlink" xlink:title="posterior lateral eyes" id="ABBRID0ELUMM" xlink:type="simple">PLE</abbrev> 0.11, <abbrev xmlns:xlink="http://www.w3.org/1999/xlink" xlink:title="anterior median eyes" id="ABBRID0EPUMM" xlink:type="simple">AME</abbrev>–<abbrev xmlns:xlink="http://www.w3.org/1999/xlink" xlink:title="anterior median eyes" id="ABBRID0ETUMM" xlink:type="simple">AME</abbrev> 0.08, <abbrev xmlns:xlink="http://www.w3.org/1999/xlink" xlink:title="anterior median eyes" id="ABBRID0EXUMM" xlink:type="simple">AME</abbrev>–<abbrev xmlns:xlink="http://www.w3.org/1999/xlink" xlink:title="anterior lateral eyes" id="ABBRID0E2UMM" xlink:type="simple">ALE</abbrev> 0.07, <abbrev xmlns:xlink="http://www.w3.org/1999/xlink" xlink:title="posterior median eyes" id="ABBRID0E6UMM" xlink:type="simple">PME</abbrev>–<abbrev xmlns:xlink="http://www.w3.org/1999/xlink" xlink:title="posterior median eyes" id="ABBRID0EDVMM" xlink:type="simple">PME</abbrev> 0.23, <abbrev xmlns:xlink="http://www.w3.org/1999/xlink" xlink:title="posterior median eyes" id="ABBRID0EHVMM" xlink:type="simple">PME</abbrev>–<abbrev xmlns:xlink="http://www.w3.org/1999/xlink" xlink:title="posterior lateral eyes" id="ABBRID0ELVMM" xlink:type="simple">PLE</abbrev> 0.15, <abbrev xmlns:xlink="http://www.w3.org/1999/xlink" xlink:title="length of MOQ" id="ABBRID0EPVMM" xlink:type="simple">MOQL</abbrev> 0.26, <abbrev xmlns:xlink="http://www.w3.org/1999/xlink" xlink:title="MOQ anterior width" id="ABBRID0ETVMM" xlink:type="simple">MOQA</abbrev> 0.23, <abbrev xmlns:xlink="http://www.w3.org/1999/xlink" xlink:title="MOQ posterior width" id="ABBRID0EXVMM" xlink:type="simple">MOQP</abbrev> 0.44. Chelicerae with three promarginal and two retromarginal teeth. Sternum 0.99 long, 0.67 wide. Leg measurements: I 3.60 (1.34, 1.28, 0.66, 0.42), II 3.91 (1.18, 1.57, 0.72, 0.45), III 3.24 (1.03, 1.08, 0.76, 0.37), IV 4.83 (1.34, 1.68, 1.38, 0.44). Colouration lighter than in male. Other characters as in male.</p><p>Epigyne (Figs <xref ref-type="fig" rid="F51">51A–D</xref>, <xref ref-type="fig" rid="F80">80D</xref>, <xref ref-type="fig" rid="F88">88D</xref>, <xref ref-type="fig" rid="F96">96D</xref>). Epigynal plate ca. 1.2 × wider than long, through which spermathecae and bursae are indistinctly apparent. Atrium small and shaped like an inverted triangle, with distinctly rebordered margin, ca. 1/3 epigyne length and width, anterior margin almost straight, posterior margin V-shaped. Copulatory openings located at anterolateral atrial borders. Copulatory ducts absent. Spermathecae bean-shaped, ca. 1.3 × longer than wide, separated by one diameter. Bursae ovoid, ca. 1.4 × longer than wide, close together, surface membranous and translucent, inside pigmented.</p></tp:treatment-sec><tp:treatment-sec sec-type="distribution" id="SECID0ENWMM"><title>Distribution.</title><p>Known only from the type locality, Xishuangbanna, Yunnan, China.</p></tp:treatment-sec><tp:treatment-sec><!--Section generated to contain objects referenced in tp:taxon-treatment.--><fig id="F50" position="float" orientation="portrait"><object-id xmlns:xlink="http://www.w3.org/1999/xlink" content-type="doi" xlink:type="simple">10.3897/zookeys.1034.59413.figure50</object-id><object-id xmlns:xlink="http://www.w3.org/1999/xlink" content-type="arpha" xlink:type="simple">93915528-B7F5-5821-AD9E-B8EF0CCF6B57</object-id><label>Figure 50.</label><caption><p>Male palp of the holotype of <italic><tp:taxon-name><tp:taxon-name-part taxon-name-part-type="genus" reg="Clubiona">Clubiona</tp:taxon-name-part> <tp:taxon-name-part taxon-name-part-type="species" reg="shuangsi">shuangsi</tp:taxon-name-part></tp:taxon-name></italic> sp. nov. <bold>A</bold> prolateral view <bold>B</bold> retrolateral view <bold>C</bold> bulb, prolateral view <bold>D</bold> bulb, ventral view <bold>E</bold> bulb, retrolateral view. Abbreviations: C = conductor; E = embolus; <abbrev xmlns:xlink="http://www.w3.org/1999/xlink" xlink:title="embolar base" id="ABBRID0E5DAO" xlink:type="simple">EB</abbrev> = embolar base; <abbrev xmlns:xlink="http://www.w3.org/1999/xlink" xlink:title="retrolateral tibial apophysis" id="ABBRID0ECEAO" xlink:type="simple">RTA</abbrev> = retrolateral tibial apophysis. Scale bars: 0.1 mm (equal for <bold>A, B</bold>, equal for <bold>C–E</bold>).</p></caption><graphic xmlns:xlink="http://www.w3.org/1999/xlink" xlink:href="zookeys-1034-001-g050.jpg" position="float" orientation="portrait" xlink:type="simple" id="oo_535459.jpg"><uri content-type="original_file" xlink:type="simple">https://binary.pensoft.net/fig/535459</uri></graphic></fig><fig id="F51" position="float" orientation="portrait"><object-id xmlns:xlink="http://www.w3.org/1999/xlink" content-type="doi" xlink:type="simple">10.3897/zookeys.1034.59413.figure51</object-id><object-id xmlns:xlink="http://www.w3.org/1999/xlink" content-type="arpha" xlink:type="simple">79AE4144-92E6-5043-87CB-BB6D206050B3</object-id><label>Figure 51.</label><caption><p><italic><tp:taxon-name><tp:taxon-name-part taxon-name-part-type="genus" reg="Clubiona">Clubiona</tp:taxon-name-part> <tp:taxon-name-part taxon-name-part-type="species" reg="shuangsi">shuangsi</tp:taxon-name-part></tp:taxon-name></italic> sp. nov., female paratype and male holotype, epigyne (<bold>A–D</bold>), tibia of male palp (<bold>E</bold>), male habitus (<bold>F, G</bold>) and female habitus (<bold>H, I</bold>) <bold>A</bold> intact, ventral view <bold>B</bold> cleared, ventral view <bold>C</bold> cleared, dorsal view <bold>D</bold> cleared, dorsal view <bold>E</bold> ventral view <bold>F</bold> dorsal view <bold>G</bold> lateral view <bold>H</bold> dorsal view <bold>I</bold> ventral view. Abbreviations: A = atrium; <abbrev xmlns:xlink="http://www.w3.org/1999/xlink" xlink:title="atrial anterior margin" id="ABBRID0E3FAO" xlink:type="simple">AAM</abbrev> = atrial anterior margin; <abbrev xmlns:xlink="http://www.w3.org/1999/xlink" xlink:title="atrial posterior margin" id="ABBRID0EAGAO" xlink:type="simple">APM</abbrev> = atrial posterior margin; <abbrev xmlns:xlink="http://www.w3.org/1999/xlink" xlink:title="bursa" id="ABBRID0EEGAO" xlink:type="simple">BS</abbrev> = bursa; <abbrev xmlns:xlink="http://www.w3.org/1999/xlink" xlink:title="copulatory opening" id="ABBRID0EIGAO" xlink:type="simple">CO</abbrev> = copulatory opening; <abbrev xmlns:xlink="http://www.w3.org/1999/xlink" xlink:title="fertilisation duct" id="ABBRID0EMGAO" xlink:type="simple">FD</abbrev> = fertilisation duct; <abbrev xmlns:xlink="http://www.w3.org/1999/xlink" xlink:title="spermatheca" id="ABBRID0EQGAO" xlink:type="simple">SP</abbrev> = spermatheca. Scale bars: 0.1 mm (equal for <bold>A–D</bold>); 0.1 mm (<bold>E</bold>); 1 mm (equal for <bold>E, G</bold>, equal for <bold>H, I</bold>).</p></caption><graphic xmlns:xlink="http://www.w3.org/1999/xlink" xlink:href="zookeys-1034-001-g051.jpg" position="float" orientation="portrait" xlink:type="simple" id="oo_535460.jpg"><uri content-type="original_file" xlink:type="simple">https://binary.pensoft.net/fig/535460</uri></graphic></fig><fig id="F62" position="float" orientation="portrait"><object-id xmlns:xlink="http://www.w3.org/1999/xlink" content-type="doi" xlink:type="simple">10.3897/zookeys.1034.59413.figure62</object-id><object-id xmlns:xlink="http://www.w3.org/1999/xlink" content-type="arpha" xlink:type="simple">D1D0E542-0D63-5F5C-98D3-8166911D1C2E</object-id><label>Figure 62.</label><caption><p><italic><tp:taxon-name><tp:taxon-name-part taxon-name-part-type="genus" reg="Clubiona">Clubiona</tp:taxon-name-part></tp:taxon-name></italic> spp., male palp, ventral view (<bold>A, C, D</bold>) and dorsal view (<bold>B</bold>) <bold>A, B</bold><italic><tp:taxon-name><tp:taxon-name-part taxon-name-part-type="genus" reg="Clubiona">C.</tp:taxon-name-part> <tp:taxon-name-part taxon-name-part-type="species" reg="yaoi">yaoi</tp:taxon-name-part></tp:taxon-name></italic><bold>C</bold><italic><tp:taxon-name><tp:taxon-name-part taxon-name-part-type="genus" reg="Clubiona">C.</tp:taxon-name-part> <tp:taxon-name-part taxon-name-part-type="species" reg="jiandan">jiandan</tp:taxon-name-part></tp:taxon-name></italic><bold>D</bold><italic><tp:taxon-name><tp:taxon-name-part taxon-name-part-type="genus" reg="Clubiona">C.</tp:taxon-name-part> <tp:taxon-name-part taxon-name-part-type="species" reg="shuangsi">shuangsi</tp:taxon-name-part></tp:taxon-name></italic> sp. nov., holotype. Abbreviations: C = conductor; <abbrev xmlns:xlink="http://www.w3.org/1999/xlink" xlink:title="dorsal cymbial apophysis" id="ABBRID0EFFBO" xlink:type="simple">DCA</abbrev> = dorsal cymbial apophysis; E = embolus; <abbrev xmlns:xlink="http://www.w3.org/1999/xlink" xlink:title="embolar base" id="ABBRID0EJFBO" xlink:type="simple">EB</abbrev> = embolar base; <abbrev xmlns:xlink="http://www.w3.org/1999/xlink" xlink:title="prolateral tibial apophysis" id="ABBRID0ENFBO" xlink:type="simple">PTA</abbrev> = prolateral tibial apophysis; <abbrev xmlns:xlink="http://www.w3.org/1999/xlink" xlink:title="retrolateral tibial apophysis" id="ABBRID0ERFBO" xlink:type="simple">RTA</abbrev> = retrolateral tibial apophysis; <abbrev xmlns:xlink="http://www.w3.org/1999/xlink" xlink:title="ventral tibial apophysis" id="ABBRID0EVFBO" xlink:type="simple">VTA</abbrev> = ventral tibial apophysis. Scale bars: 0.1 mm.</p></caption><graphic xmlns:xlink="http://www.w3.org/1999/xlink" xlink:href="zookeys-1034-001-g062.jpg" position="float" orientation="portrait" xlink:type="simple" id="oo_535471.jpg"><uri content-type="original_file" xlink:type="simple">https://binary.pensoft.net/fig/535471</uri></graphic></fig><fig id="F72" position="float" orientation="portrait"><object-id xmlns:xlink="http://www.w3.org/1999/xlink" content-type="doi" xlink:type="simple">10.3897/zookeys.1034.59413.figure72</object-id><object-id xmlns:xlink="http://www.w3.org/1999/xlink" content-type="arpha" xlink:type="simple">A0D85596-59DB-519B-BDAA-858E1E04BF89</object-id><label>Figure 72.</label><caption><p><italic><tp:taxon-name><tp:taxon-name-part taxon-name-part-type="genus" reg="Clubiona">Clubiona</tp:taxon-name-part></tp:taxon-name></italic> spp., male palp, prolateral view (<bold>A</bold>) and retrolateral view (<bold>B–D</bold>) <bold>A, B</bold><italic><tp:taxon-name><tp:taxon-name-part taxon-name-part-type="genus" reg="Clubiona">C.</tp:taxon-name-part> <tp:taxon-name-part taxon-name-part-type="species" reg="yaoi">yaoi</tp:taxon-name-part></tp:taxon-name></italic><bold>C</bold><italic><tp:taxon-name><tp:taxon-name-part taxon-name-part-type="genus" reg="Clubiona">C.</tp:taxon-name-part> <tp:taxon-name-part taxon-name-part-type="species" reg="jiandan">jiandan</tp:taxon-name-part></tp:taxon-name></italic><bold>D</bold><italic><tp:taxon-name><tp:taxon-name-part taxon-name-part-type="genus" reg="Clubiona">C.</tp:taxon-name-part> <tp:taxon-name-part taxon-name-part-type="species" reg="shuangsi">shuangsi</tp:taxon-name-part></tp:taxon-name></italic> sp. nov., holotype. Abbreviations: C = conductor; <abbrev xmlns:xlink="http://www.w3.org/1999/xlink" xlink:title="dorsal cymbial apophysis" id="ABBRID0EKBCO" xlink:type="simple">DCA</abbrev> = dorsal cymbial apophysis; E = embolus; <abbrev xmlns:xlink="http://www.w3.org/1999/xlink" xlink:title="embolar base" id="ABBRID0EOBCO" xlink:type="simple">EB</abbrev> = embolar base; <abbrev xmlns:xlink="http://www.w3.org/1999/xlink" xlink:title="prolateral tibial apophysis" id="ABBRID0ESBCO" xlink:type="simple">PTA</abbrev> = prolateral tibial apophysis; <abbrev xmlns:xlink="http://www.w3.org/1999/xlink" xlink:title="retrolateral tibial apophysis" id="ABBRID0EWBCO" xlink:type="simple">RTA</abbrev> = retrolateral tibial apophysis; <abbrev xmlns:xlink="http://www.w3.org/1999/xlink" xlink:title="ventral tibial apophysis" id="ABBRID0E1BCO" xlink:type="simple">VTA</abbrev> = ventral tibial apophysis. Scale bars: 0.1 mm.</p></caption><graphic xmlns:xlink="http://www.w3.org/1999/xlink" xlink:href="zookeys-1034-001-g072.jpg" position="float" orientation="portrait" xlink:type="simple" id="oo_535481.jpg"><uri content-type="original_file" xlink:type="simple">https://binary.pensoft.net/fig/535481</uri></graphic></fig><fig id="F80" position="float" orientation="portrait"><object-id xmlns:xlink="http://www.w3.org/1999/xlink" content-type="doi" xlink:type="simple">10.3897/zookeys.1034.59413.figure80</object-id><object-id xmlns:xlink="http://www.w3.org/1999/xlink" content-type="arpha" xlink:type="simple">D8196786-606E-57A5-8481-C2FE2CD8F83C</object-id><label>Figure 80.</label><caption><p><italic><tp:taxon-name><tp:taxon-name-part taxon-name-part-type="genus" reg="Clubiona">Clubiona</tp:taxon-name-part></tp:taxon-name></italic> spp., epigyne, intact, ventral view <bold>A</bold><italic><tp:taxon-name><tp:taxon-name-part taxon-name-part-type="genus" reg="Clubiona">C.</tp:taxon-name-part> <tp:taxon-name-part taxon-name-part-type="species" reg="yaoi">yaoi</tp:taxon-name-part></tp:taxon-name></italic><bold>B</bold><italic><tp:taxon-name><tp:taxon-name-part taxon-name-part-type="genus" reg="Clubiona">C.</tp:taxon-name-part> <tp:taxon-name-part taxon-name-part-type="species" reg="jiandan">jiandan</tp:taxon-name-part></tp:taxon-name></italic><bold>C</bold><italic><tp:taxon-name><tp:taxon-name-part taxon-name-part-type="genus" reg="Clubiona">C.</tp:taxon-name-part> <tp:taxon-name-part taxon-name-part-type="species" reg="wangchengi">wangchengi</tp:taxon-name-part></tp:taxon-name></italic> sp. nov., holotype <bold>D</bold><italic><tp:taxon-name><tp:taxon-name-part taxon-name-part-type="genus" reg="Clubiona">C.</tp:taxon-name-part> <tp:taxon-name-part taxon-name-part-type="species" reg="shuangsi">shuangsi</tp:taxon-name-part></tp:taxon-name></italic> sp. nov., paratype. Abbreviations: A = atrium; <abbrev xmlns:xlink="http://www.w3.org/1999/xlink" xlink:title="atrial anterior margin" id="ABBRID0E23CO" xlink:type="simple">AAM</abbrev> = atrial anterior margin; <abbrev xmlns:xlink="http://www.w3.org/1999/xlink" xlink:title="atrial posterior margin" id="ABBRID0E63CO" xlink:type="simple">APM</abbrev> = atrial posterior margin; <abbrev xmlns:xlink="http://www.w3.org/1999/xlink" xlink:title="copulatory opening" id="ABBRID0ED4CO" xlink:type="simple">CO</abbrev> = copulatory opening. Scale bars: 0.1 mm.</p></caption><graphic xmlns:xlink="http://www.w3.org/1999/xlink" xlink:href="zookeys-1034-001-g080.jpg" position="float" orientation="portrait" xlink:type="simple" id="oo_535489.jpg"><uri content-type="original_file" xlink:type="simple">https://binary.pensoft.net/fig/535489</uri></graphic></fig><fig id="F88" position="float" orientation="portrait"><object-id xmlns:xlink="http://www.w3.org/1999/xlink" content-type="doi" xlink:type="simple">10.3897/zookeys.1034.59413.figure88</object-id><object-id xmlns:xlink="http://www.w3.org/1999/xlink" content-type="arpha" xlink:type="simple">28FC2999-E639-5DA6-B78A-D5D41CE20C02</object-id><label>Figure 88.</label><caption><p><italic><tp:taxon-name><tp:taxon-name-part taxon-name-part-type="genus" reg="Clubiona">Clubiona</tp:taxon-name-part></tp:taxon-name></italic> spp., epigyne, cleared, ventral view <bold>A</bold><italic><tp:taxon-name><tp:taxon-name-part taxon-name-part-type="genus" reg="Clubiona">C.</tp:taxon-name-part> <tp:taxon-name-part taxon-name-part-type="species" reg="yaoi">yaoi</tp:taxon-name-part></tp:taxon-name></italic><bold>B</bold><italic><tp:taxon-name><tp:taxon-name-part taxon-name-part-type="genus" reg="Clubiona">C.</tp:taxon-name-part> <tp:taxon-name-part taxon-name-part-type="species" reg="jiandan">jiandan</tp:taxon-name-part></tp:taxon-name></italic><bold>C</bold><italic><tp:taxon-name><tp:taxon-name-part taxon-name-part-type="genus" reg="Clubiona">C.</tp:taxon-name-part> <tp:taxon-name-part taxon-name-part-type="species" reg="wangchengi">wangchengi</tp:taxon-name-part></tp:taxon-name></italic> sp. nov., holotype <bold>D</bold><italic><tp:taxon-name><tp:taxon-name-part taxon-name-part-type="genus" reg="Clubiona">C.</tp:taxon-name-part> <tp:taxon-name-part taxon-name-part-type="species" reg="shuangsi">shuangsi</tp:taxon-name-part></tp:taxon-name></italic> sp. nov., paratype. Abbreviations: A = atrium; <abbrev xmlns:xlink="http://www.w3.org/1999/xlink" xlink:title="atrial anterior margin" id="ABBRID0EEYDO" xlink:type="simple">AAM</abbrev> = atrial anterior margin; <abbrev xmlns:xlink="http://www.w3.org/1999/xlink" xlink:title="atrial posterior margin" id="ABBRID0EIYDO" xlink:type="simple">APM</abbrev> = atrial posterior margin; <abbrev xmlns:xlink="http://www.w3.org/1999/xlink" xlink:title="copulatory opening" id="ABBRID0EMYDO" xlink:type="simple">CO</abbrev> = copulatory opening. Scale bars: 0.1 mm.</p></caption><graphic xmlns:xlink="http://www.w3.org/1999/xlink" xlink:href="zookeys-1034-001-g088.jpg" position="float" orientation="portrait" xlink:type="simple" id="oo_535497.jpg"><uri content-type="original_file" xlink:type="simple">https://binary.pensoft.net/fig/535497</uri></graphic></fig><fig id="F96" position="float" orientation="portrait"><object-id xmlns:xlink="http://www.w3.org/1999/xlink" content-type="doi" xlink:type="simple">10.3897/zookeys.1034.59413.figure96</object-id><object-id xmlns:xlink="http://www.w3.org/1999/xlink" content-type="arpha" xlink:type="simple">3188AC9D-5971-578A-ADFA-1D8814731335</object-id><label>Figure 96.</label><caption><p><italic><tp:taxon-name><tp:taxon-name-part taxon-name-part-type="genus" reg="Clubiona">Clubiona</tp:taxon-name-part></tp:taxon-name></italic> spp., vulva, cleared, dorsal view <bold>A</bold><italic><tp:taxon-name><tp:taxon-name-part taxon-name-part-type="genus" reg="Clubiona">C.</tp:taxon-name-part> <tp:taxon-name-part taxon-name-part-type="species" reg="yaoi">yaoi</tp:taxon-name-part></tp:taxon-name></italic><bold>B</bold><italic><tp:taxon-name><tp:taxon-name-part taxon-name-part-type="genus" reg="Clubiona">C.</tp:taxon-name-part> <tp:taxon-name-part taxon-name-part-type="species" reg="jiandan">jiandan</tp:taxon-name-part></tp:taxon-name></italic><bold>C</bold><italic><tp:taxon-name><tp:taxon-name-part taxon-name-part-type="genus" reg="Clubiona">C.</tp:taxon-name-part> <tp:taxon-name-part taxon-name-part-type="species" reg="wangchengi">wangchengi</tp:taxon-name-part></tp:taxon-name></italic> sp. nov., holotype <bold>D</bold><italic><tp:taxon-name><tp:taxon-name-part taxon-name-part-type="genus" reg="Clubiona">C.</tp:taxon-name-part> <tp:taxon-name-part taxon-name-part-type="species" reg="shuangsi">shuangsi</tp:taxon-name-part></tp:taxon-name></italic> sp. nov., female paratype. Abbreviations: <abbrev xmlns:xlink="http://www.w3.org/1999/xlink" xlink:title="bursa" id="ABBRID0ERWEO" xlink:type="simple">BS</abbrev> = bursa; <abbrev xmlns:xlink="http://www.w3.org/1999/xlink" xlink:title="copulatory duct" id="ABBRID0EVWEO" xlink:type="simple">CD</abbrev> = copulatory duct; <abbrev xmlns:xlink="http://www.w3.org/1999/xlink" xlink:title="fertilisation duct" id="ABBRID0EZWEO" xlink:type="simple">FD</abbrev> = fertilisation duct; <abbrev xmlns:xlink="http://www.w3.org/1999/xlink" xlink:title="spermatheca" id="ABBRID0E4WEO" xlink:type="simple">SP</abbrev> = spermatheca. Scale bars: 0.1 mm.</p></caption><graphic xmlns:xlink="http://www.w3.org/1999/xlink" xlink:href="zookeys-1034-001-g096.jpg" position="float" orientation="portrait" xlink:type="simple" id="oo_535505.jpg"><uri content-type="original_file" xlink:type="simple">https://binary.pensoft.net/fig/535505</uri></graphic></fig></tp:treatment-sec><ref-list><ref id="B9"><mixed-citation xmlns:xlink="http://www.w3.org/1999/xlink" xlink:type="simple"><person-group><name name-style="western"><surname>Deeleman-Reinhold</surname><given-names>CL</given-names></name></person-group> (<year>2001</year>) <source>Forest Spiders of South East Asia: with a revision of the sac and ground spiders (<tp:taxon-name><tp:taxon-name-part taxon-name-part-type="order">Araneae</tp:taxon-name-part></tp:taxon-name>: <tp:taxon-name><tp:taxon-name-part taxon-name-part-type="family">Clubionidae</tp:taxon-name-part></tp:taxon-name>, <tp:taxon-name><tp:taxon-name-part taxon-name-part-type="family">Corinnidae</tp:taxon-name-part></tp:taxon-name>, <tp:taxon-name><tp:taxon-name-part taxon-name-part-type="family">Liocranidae</tp:taxon-name-part></tp:taxon-name>, <tp:taxon-name><tp:taxon-name-part taxon-name-part-type="family">Gnaphosidae</tp:taxon-name-part></tp:taxon-name>, <tp:taxon-name><tp:taxon-name-part taxon-name-part-type="family">Prodidomidae</tp:taxon-name-part></tp:taxon-name> and <tp:taxon-name><tp:taxon-name-part taxon-name-part-type="family">Trochanterriidae</tp:taxon-name-part></tp:taxon-name>).</source><publisher-name>Brill</publisher-name>, <publisher-loc>Leiden</publisher-loc>, <size units="page">591 pp</size>.</mixed-citation></ref></ref-list></tp:taxon-treatment>
