# Supplementary material for: Taxonomic studies on the sac spider genus Clubiona (Araneae, Clubionidae) from Xishuangbanna Rainforest, China
Source: Zookeys. 2021 Apr 26;1034:1–163. doi: 10.3897/zookeys.1034.59413 (PMC8093189; doi:10.3897/zookeys.1034.59413)
Supplement: XML Treatment for Clubiona wangchengi [file zookeys.1034.59413-treatment58.xml]

<!DOCTYPE tp:taxon-treatment
  PUBLIC "-//TaxonX//DTD Taxonomic Treatment Publishing DTD v0 20100105//EN" "tax-treatment-NSO.dtd">
<tp:taxon-treatment xmlns:tp="http://www.plazi.org/taxpub"><tp:treatment-meta><kwd-group><label>Taxon classification</label><kwd><named-content xmlns:xlink="http://www.w3.org/1999/xlink" content-type="kingdom">Animalia</named-content></kwd><kwd><named-content xmlns:xlink="http://www.w3.org/1999/xlink" content-type="order">Araneae</named-content></kwd><kwd><named-content xmlns:xlink="http://www.w3.org/1999/xlink" content-type="family">Clubionidae</named-content></kwd></kwd-group><mixed-citation publication-type="journal"><person-group><name><surname>Zhang</surname><given-names>Jianshuang</given-names></name><name><surname>Yu</surname><given-names>Hao</given-names></name><name><surname>Li</surname><given-names>Shuqiang</given-names></name></person-group><article-title>Taxonomic studies on the sac spider genus <italic><tp:taxon-name><tp:taxon-name-part taxon-name-part-type="genus" reg="Clubiona">Clubiona</tp:taxon-name-part></tp:taxon-name></italic> (<tp:taxon-name><tp:taxon-name-part taxon-name-part-type="order">Araneae</tp:taxon-name-part></tp:taxon-name>, <tp:taxon-name><tp:taxon-name-part taxon-name-part-type="family">Clubionidae</tp:taxon-name-part></tp:taxon-name>) from Xishuangbanna Rainforest, China</article-title><source>Zookeys</source><day>26</day><month>4</month><year>2021</year><volume>1034</volume><fpage>1</fpage><lpage>163</lpage><pub-id pub-id-type="doi">10.3897/zookeys.1034.59413</pub-id></mixed-citation></tp:treatment-meta><tp:nomenclature><tp:taxon-name><object-id xmlns:xlink="http://www.w3.org/1999/xlink" content-type="arpha" xlink:type="simple">41A46993-422D-5745-A54A-F1110A4DF41F</object-id>
              <tp:taxon-name-part taxon-name-part-type="genus" reg="Clubiona">Clubiona</tp:taxon-name-part>
              <tp:taxon-name-part taxon-name-part-type="species" reg="wangchengi">wangchengi</tp:taxon-name-part>
              <object-id xmlns:xlink="http://www.w3.org/1999/xlink" content-type="zoobank" xlink:type="simple">http://zoobank.org/4EB33FD0-CBCB-4642-9B22-78220A539678</object-id>
            </tp:taxon-name><tp:taxon-authority>Yu &amp; Li</tp:taxon-authority><tp:taxon-status xmlns:xlink="http://www.w3.org/1999/xlink" xlink:type="simple">sp. nov.</tp:taxon-status><xref ref-type="fig" rid="F52">Figs 52</xref><xref ref-type="fig" rid="F80">, 80C</xref><xref ref-type="fig" rid="F88">, 88C</xref><xref ref-type="fig" rid="F96">, 96C</xref></tp:nomenclature><tp:treatment-sec sec-type="Holotype" id="SECID0ELYMM"><title>Holotype.</title><p>♀ (<named-content xmlns:xlink="http://www.w3.org/1999/xlink" content-type="dwc:institutional_code" xlink:type="simple">IZCAS</named-content>-Ar 34765), China: Yunnan Province: Xishuangbanna: Mengla County: Menglun Town: <abbrev xmlns:xlink="http://www.w3.org/1999/xlink" content-type="institution" xlink:title="Xishuangbanna Tropical Botanic Garden, Yunnan, China" id="ABBRID0EWYMM" xlink:type="simple">XTBG</abbrev>, 48<sup>th</sup> km landmark in Menglun Nature Reserve, <named-content xmlns:xlink="http://www.w3.org/1999/xlink" content-type="dwc:verbatimCoordinates" xlink:type="simple"><named-content content-type="geo-json" specific-use="{&#34;type&#34;:&#34;Point&#34;,&#34;coordinates&#34;:[101.329133,21.978400]}" id="NCID0EAZMM" xlink:type="simple">21°58.704'N, 101°19.748'E</named-content></named-content>, ca. 1088 m, 12.VIII.2011, G. Zheng et al. leg. <bold><italic>Other material examined.</italic></bold> 1♀ (YHCLU0087), China: Yunnan Province: Xishuangbanna: Mengla County: Menglun Town: Bubang Village, <italic><tp:taxon-name><tp:taxon-name-part taxon-name-part-type="genus" reg="Parashorea">Parashorea</tp:taxon-name-part> <tp:taxon-name-part taxon-name-part-type="species" reg="cathayensis">cathayensis</tp:taxon-name-part></tp:taxon-name></italic> forest, <named-content xmlns:xlink="http://www.w3.org/1999/xlink" content-type="dwc:verbatimCoordinates" xlink:type="simple"><named-content content-type="geo-json" specific-use="{&#34;type&#34;:&#34;Point&#34;,&#34;coordinates&#34;:[101.583550,21.583517]}" id="NCID0EWZMM" xlink:type="simple">21°35.011'N, 101°35.013'E</named-content></named-content>, ca. 680 m, 28.VII.2016, G. Zheng leg.</p></tp:treatment-sec><tp:treatment-sec sec-type="etymology" id="SECID0E2ZMM"><title>Etymology.</title><p>This species is named after Mr. Cheng Wang (Tongren City, China) who has helped us greatly with this research; noun (name) in genitive case.</p></tp:treatment-sec><tp:treatment-sec sec-type="diagnosis" id="SECID0EA1MM"><title>Diagnosis.</title><p><italic><tp:taxon-name><tp:taxon-name-part taxon-name-part-type="genus" reg="Clubiona">Clubiona</tp:taxon-name-part> <tp:taxon-name-part taxon-name-part-type="species" reg="wangchengi">wangchengi</tp:taxon-name-part></tp:taxon-name></italic> sp. nov. resembles <italic><tp:taxon-name><tp:taxon-name-part taxon-name-part-type="genus" reg="Clubiona">C.</tp:taxon-name-part> <tp:taxon-name-part taxon-name-part-type="species" reg="subkuu">subkuu</tp:taxon-name-part></tp:taxon-name></italic> by the similar habitus: wide head, not much narrower than the carapace, and yellowish body (Fig. <xref ref-type="fig" rid="F52">52F, G</xref>; <xref ref-type="bibr" rid="B73">Yu and Li 2019a</xref>: 164, fig. 10G, H) but is consistently separable by the epigyne. The epigynes of both species share the similarly globular spermathecae and bursae and short and curved copulatory ducts which ascend obliquely but differ in the following: (1) the epigynal plate without ridges in <italic><tp:taxon-name><tp:taxon-name-part taxon-name-part-type="genus" reg="Clubiona">C.</tp:taxon-name-part> <tp:taxon-name-part taxon-name-part-type="species" reg="wangchengi">wangchengi</tp:taxon-name-part></tp:taxon-name></italic> sp. nov. (Figs <xref ref-type="fig" rid="F52">52A–C</xref>; <xref ref-type="fig" rid="F80">80C</xref>, <xref ref-type="fig" rid="F88">88C</xref>) (vs. with blade-shaped ridges in <italic><tp:taxon-name><tp:taxon-name-part taxon-name-part-type="genus" reg="Clubiona">C.</tp:taxon-name-part> <tp:taxon-name-part taxon-name-part-type="species" reg="subkuu">subkuu</tp:taxon-name-part></tp:taxon-name></italic>; Figs <xref ref-type="fig" rid="F77">77B</xref>, <xref ref-type="fig" rid="F85">85B</xref>); (2) bursae located on the lateral sides of the spermathecae in <italic><tp:taxon-name><tp:taxon-name-part taxon-name-part-type="genus" reg="Clubiona">C.</tp:taxon-name-part> <tp:taxon-name-part taxon-name-part-type="species" reg="wangchengi">wangchengi</tp:taxon-name-part></tp:taxon-name></italic> sp. nov. (Figs <xref ref-type="fig" rid="F52">52D, E</xref>; <xref ref-type="fig" rid="F96">96C</xref>) (vs. bursae located posterior to the spermathecae in <italic><tp:taxon-name><tp:taxon-name-part taxon-name-part-type="genus" reg="Clubiona">C.</tp:taxon-name-part> <tp:taxon-name-part taxon-name-part-type="species" reg="subkuu">subkuu</tp:taxon-name-part></tp:taxon-name></italic>; Fig. <xref ref-type="fig" rid="F93">93B</xref>).</p></tp:treatment-sec><tp:treatment-sec sec-type="remarks" id="SECID0EQ4MM"><title>Remarks.</title><p><italic><tp:taxon-name><tp:taxon-name-part taxon-name-part-type="genus" reg="Clubiona">Clubiona</tp:taxon-name-part> <tp:taxon-name-part taxon-name-part-type="species" reg="wangchengi">wangchengi</tp:taxon-name-part></tp:taxon-name></italic> sp. nov. resembles some members of the <italic><tp:taxon-name><tp:taxon-name-part taxon-name-part-type="genus" reg="Clubiona">C.</tp:taxon-name-part> <tp:taxon-name-part taxon-name-part-type="species" reg="ternatensis">ternatensis</tp:taxon-name-part></tp:taxon-name></italic> group by the wide head and the general shape of the vulva but can be distinguished from these species by the absence of epigynal ridges. Because all <italic><tp:taxon-name><tp:taxon-name-part taxon-name-part-type="genus" reg="Clubiona">C.</tp:taxon-name-part> <tp:taxon-name-part taxon-name-part-type="species" reg="ternatensis">ternatensis</tp:taxon-name-part></tp:taxon-name></italic> group species have epigynal ridges (or hoods, or folds), there remains considerable uncertainty about placing this new species in the <italic><tp:taxon-name><tp:taxon-name-part taxon-name-part-type="genus" reg="Clubiona"/><tp:taxon-name-part taxon-name-part-type="species" reg="ternatensis">ternatensis</tp:taxon-name-part></tp:taxon-name> group</italic>. In addition, this new species resembles some species of <italic><tp:taxon-name><tp:taxon-name-part taxon-name-part-type="genus" reg="Pteroneta">Pteroneta</tp:taxon-name-part></tp:taxon-name></italic> Deeleman-Reinhold, 2001, which is most similar to the <italic><tp:taxon-name><tp:taxon-name-part taxon-name-part-type="genus" reg="Clubiona">C.</tp:taxon-name-part> <tp:taxon-name-part taxon-name-part-type="species" reg="ternatensis">ternatensis</tp:taxon-name-part></tp:taxon-name></italic> group in genital morphology. This new species can be separated from all known members of the genus <italic><tp:taxon-name><tp:taxon-name-part taxon-name-part-type="genus" reg="Pteroneta">Pteroneta</tp:taxon-name-part></tp:taxon-name></italic> by its unpatterned yellow body (<italic><tp:taxon-name><tp:taxon-name-part taxon-name-part-type="genus" reg="Pteroneta">Pteroneta</tp:taxon-name-part></tp:taxon-name></italic> has a pale green body, ventrally with lazulite blue spots). Despite the similarity of the general shape of the vulva in <italic><tp:taxon-name><tp:taxon-name-part taxon-name-part-type="genus" reg="Clubiona">C.</tp:taxon-name-part> <tp:taxon-name-part taxon-name-part-type="species" reg="wangchengi">wangchengi</tp:taxon-name-part></tp:taxon-name></italic> sp. nov. and species of the <italic><tp:taxon-name><tp:taxon-name-part taxon-name-part-type="genus" reg="Clubiona"/><tp:taxon-name-part taxon-name-part-type="species" reg="ternatensis">ternatensis</tp:taxon-name-part></tp:taxon-name> group</italic> and the <italic><tp:taxon-name><tp:taxon-name-part taxon-name-part-type="genus" reg="Pteroneta">Pteroneta</tp:taxon-name-part></tp:taxon-name></italic>, it is currently impossible to discern any obvious derived features (i.e., epigynal ridges and pale green body) that could indicate placement in the <italic><tp:taxon-name><tp:taxon-name-part taxon-name-part-type="genus" reg="Clubiona">Clubiona</tp:taxon-name-part> <tp:taxon-name-part taxon-name-part-type="species" reg="ternatensis">ternatensis</tp:taxon-name-part></tp:taxon-name></italic> group or the genus <italic><tp:taxon-name><tp:taxon-name-part taxon-name-part-type="genus" reg="Pteroneta">Pteroneta</tp:taxon-name-part></tp:taxon-name></italic>.</p></tp:treatment-sec><tp:treatment-sec sec-type="description" id="SECID0ERBNM"><title>Description.</title><p><bold>Female.</bold> Holotype (Fig. <xref ref-type="fig" rid="F52">52F, G</xref>): Total length 8.25; carapace 3.41 long, 2.24 wide; opisthosoma 4.84 long, 2.89 wide. Carapace orange, slightly darker in front, without distinct pattern, cephalic region slightly narrowed, cervical groove and radial grooves indistinct; tegument smooth, anteriorly clothed with sparse setae. Eyes: <abbrev xmlns:xlink="http://www.w3.org/1999/xlink" xlink:title="anterior eye row" id="ABBRID0E4BNM" xlink:type="simple">AER</abbrev> slightly recurved, <abbrev xmlns:xlink="http://www.w3.org/1999/xlink" xlink:title="posterior eye row" id="ABBRID0EBCNM" xlink:type="simple">PER</abbrev> slightly wider than <abbrev xmlns:xlink="http://www.w3.org/1999/xlink" xlink:title="anterior eye row" id="ABBRID0EFCNM" xlink:type="simple">AER</abbrev>, almost straight in dorsal view. Eye sizes and interdistances: <abbrev xmlns:xlink="http://www.w3.org/1999/xlink" xlink:title="anterior median eyes" id="ABBRID0EJCNM" xlink:type="simple">AME</abbrev> 0.17, <abbrev xmlns:xlink="http://www.w3.org/1999/xlink" xlink:title="anterior lateral eyes" id="ABBRID0ENCNM" xlink:type="simple">ALE</abbrev> 0.15, <abbrev xmlns:xlink="http://www.w3.org/1999/xlink" xlink:title="posterior median eyes" id="ABBRID0ERCNM" xlink:type="simple">PME</abbrev> 0.15, <abbrev xmlns:xlink="http://www.w3.org/1999/xlink" xlink:title="posterior lateral eyes" id="ABBRID0EVCNM" xlink:type="simple">PLE</abbrev> 0.13, <abbrev xmlns:xlink="http://www.w3.org/1999/xlink" xlink:title="anterior median eyes" id="ABBRID0EZCNM" xlink:type="simple">AME</abbrev>–<abbrev xmlns:xlink="http://www.w3.org/1999/xlink" xlink:title="anterior median eyes" id="ABBRID0E4CNM" xlink:type="simple">AME</abbrev> 0.08, <abbrev xmlns:xlink="http://www.w3.org/1999/xlink" xlink:title="anterior median eyes" id="ABBRID0EBDNM" xlink:type="simple">AME</abbrev>–<abbrev xmlns:xlink="http://www.w3.org/1999/xlink" xlink:title="anterior lateral eyes" id="ABBRID0EFDNM" xlink:type="simple">ALE</abbrev> 0.11, <abbrev xmlns:xlink="http://www.w3.org/1999/xlink" xlink:title="posterior median eyes" id="ABBRID0EJDNM" xlink:type="simple">PME</abbrev>–<abbrev xmlns:xlink="http://www.w3.org/1999/xlink" xlink:title="posterior median eyes" id="ABBRID0ENDNM" xlink:type="simple">PME</abbrev> 0.39, <abbrev xmlns:xlink="http://www.w3.org/1999/xlink" xlink:title="posterior median eyes" id="ABBRID0ERDNM" xlink:type="simple">PME</abbrev>–<abbrev xmlns:xlink="http://www.w3.org/1999/xlink" xlink:title="posterior lateral eyes" id="ABBRID0EVDNM" xlink:type="simple">PLE</abbrev> 0.21, <abbrev xmlns:xlink="http://www.w3.org/1999/xlink" xlink:title="length of MOQ" id="ABBRID0EZDNM" xlink:type="simple">MOQL</abbrev> 0.43, <abbrev xmlns:xlink="http://www.w3.org/1999/xlink" xlink:title="MOQ anterior width" id="ABBRID0E4DNM" xlink:type="simple">MOQA</abbrev> 0.42, <abbrev xmlns:xlink="http://www.w3.org/1999/xlink" xlink:title="MOQ posterior width" id="ABBRID0EBENM" xlink:type="simple">MOQP</abbrev> 0.69. Chelicerae robust and brownish red, with three teeth on promargin and two on retromargin. Sternum yellowish white, 1.72 long, 1.03 wide. Labium and endites coloured as carapace. Legs light yellow, without distinct markings. Leg measurements: I 5.63 (1.64, 2.45, 0.97, 0.56), II 6.00 (1.76, 2.60, 1.06, 0.58), III – (–, 2.83, 2.36, –), IV – (1.73, 1.36, 0.46, –). Abdomen elongate, oval, uniformly cream coloured, dorsum with a narrow, heart-shaped mark and two pairs of conspicuous muscle depressions; venter medially with two longitudinal dotted lines.</p><p>Epigyne (Figs <xref ref-type="fig" rid="F52">52A–E</xref>, <xref ref-type="fig" rid="F80">80C</xref>, <xref ref-type="fig" rid="F88">88C</xref>, <xref ref-type="fig" rid="F96">96C</xref>). Epigynal plate ca. 1.5 × wider than long, with spermathecae, bursae and ducts prominent through tegument. Copulatory openings large, located on the window (or chitinous structure) which is at the postero-lateral portion of the epigynal plate. Copulatory ducts short and curved, connected to bursae midway between epigastric fold and anterior surface of the spermathecae. Both spermathecae and bursae are globular, the former larger than the latter. Spermathecae sclerotised, close together. Fertilisation ducts acicular, relatively long, nearly equal to spermathecae diameter, located on anterolateral surface of spermathecae. Bursae located on the lateral sides of the spermathecae, separated by ca. two diameters. Bursal surface membranous and wrinkled, inside pigmented and sclerotised.</p><p><bold>Male.</bold> Unknown.</p></tp:treatment-sec><tp:treatment-sec sec-type="distribution" id="SECID0E2ENM"><title>Distribution.</title><p>Known only from the type locality, Xishuangbanna, Yunnan, China.</p></tp:treatment-sec><tp:treatment-sec><!--Section generated to contain objects referenced in tp:taxon-treatment.--><fig id="F52" position="float" orientation="portrait"><object-id xmlns:xlink="http://www.w3.org/1999/xlink" content-type="doi" xlink:type="simple">10.3897/zookeys.1034.59413.figure52</object-id><object-id xmlns:xlink="http://www.w3.org/1999/xlink" content-type="arpha" xlink:type="simple">F9131985-BADA-59B0-AD3F-C3708E141A66</object-id><label>Figure 52.</label><caption><p>Holotype female of <italic><tp:taxon-name><tp:taxon-name-part taxon-name-part-type="genus" reg="Clubiona">Clubiona</tp:taxon-name-part> <tp:taxon-name-part taxon-name-part-type="species" reg="wangchengi">wangchengi</tp:taxon-name-part></tp:taxon-name></italic> sp. nov., epigyne (<bold>A–E</bold>) and habitus (<bold>F, G</bold>) <bold>A</bold> intact, ventral view <bold>B</bold> cleared, ventral view <bold>C</bold> cleared, ventral view <bold>D</bold> cleared, dorsal view <bold>E</bold> cleared, dorsal view <bold>F</bold> dorsal view <bold>G</bold> ventral view. Abbreviations: <abbrev xmlns:xlink="http://www.w3.org/1999/xlink" xlink:title="bursa" id="ABBRID0EGIAO" xlink:type="simple">BS</abbrev> = bursa; <abbrev xmlns:xlink="http://www.w3.org/1999/xlink" xlink:title="copulatory duct" id="ABBRID0EKIAO" xlink:type="simple">CD</abbrev> = copulatory duct; <abbrev xmlns:xlink="http://www.w3.org/1999/xlink" xlink:title="copulatory opening" id="ABBRID0EOIAO" xlink:type="simple">CO</abbrev> = copulatory opening; <abbrev xmlns:xlink="http://www.w3.org/1999/xlink" xlink:title="fertilisation duct" id="ABBRID0ESIAO" xlink:type="simple">FD</abbrev> = fertilisation duct; <abbrev xmlns:xlink="http://www.w3.org/1999/xlink" xlink:title="spermatheca" id="ABBRID0EWIAO" xlink:type="simple">SP</abbrev> = spermatheca. Scale bars: 0.1 mm (equal for <bold>A–E</bold>); 1 mm (equal for <bold>F</bold>, <bold>G</bold>).</p></caption><graphic xmlns:xlink="http://www.w3.org/1999/xlink" xlink:href="zookeys-1034-001-g052.jpg" position="float" orientation="portrait" xlink:type="simple" id="oo_535461.jpg"><uri content-type="original_file" xlink:type="simple">https://binary.pensoft.net/fig/535461</uri></graphic></fig><fig id="F80" position="float" orientation="portrait"><object-id xmlns:xlink="http://www.w3.org/1999/xlink" content-type="doi" xlink:type="simple">10.3897/zookeys.1034.59413.figure80</object-id><object-id xmlns:xlink="http://www.w3.org/1999/xlink" content-type="arpha" xlink:type="simple">D8196786-606E-57A5-8481-C2FE2CD8F83C</object-id><label>Figure 80.</label><caption><p><italic><tp:taxon-name><tp:taxon-name-part taxon-name-part-type="genus" reg="Clubiona">Clubiona</tp:taxon-name-part></tp:taxon-name></italic> spp., epigyne, intact, ventral view <bold>A</bold><italic><tp:taxon-name><tp:taxon-name-part taxon-name-part-type="genus" reg="Clubiona">C.</tp:taxon-name-part> <tp:taxon-name-part taxon-name-part-type="species" reg="yaoi">yaoi</tp:taxon-name-part></tp:taxon-name></italic><bold>B</bold><italic><tp:taxon-name><tp:taxon-name-part taxon-name-part-type="genus" reg="Clubiona">C.</tp:taxon-name-part> <tp:taxon-name-part taxon-name-part-type="species" reg="jiandan">jiandan</tp:taxon-name-part></tp:taxon-name></italic><bold>C</bold><italic><tp:taxon-name><tp:taxon-name-part taxon-name-part-type="genus" reg="Clubiona">C.</tp:taxon-name-part> <tp:taxon-name-part taxon-name-part-type="species" reg="wangchengi">wangchengi</tp:taxon-name-part></tp:taxon-name></italic> sp. nov., holotype <bold>D</bold><italic><tp:taxon-name><tp:taxon-name-part taxon-name-part-type="genus" reg="Clubiona">C.</tp:taxon-name-part> <tp:taxon-name-part taxon-name-part-type="species" reg="shuangsi">shuangsi</tp:taxon-name-part></tp:taxon-name></italic> sp. nov., paratype. Abbreviations: A = atrium; <abbrev xmlns:xlink="http://www.w3.org/1999/xlink" xlink:title="atrial anterior margin" id="ABBRID0E23CO" xlink:type="simple">AAM</abbrev> = atrial anterior margin; <abbrev xmlns:xlink="http://www.w3.org/1999/xlink" xlink:title="atrial posterior margin" id="ABBRID0E63CO" xlink:type="simple">APM</abbrev> = atrial posterior margin; <abbrev xmlns:xlink="http://www.w3.org/1999/xlink" xlink:title="copulatory opening" id="ABBRID0ED4CO" xlink:type="simple">CO</abbrev> = copulatory opening. Scale bars: 0.1 mm.</p></caption><graphic xmlns:xlink="http://www.w3.org/1999/xlink" xlink:href="zookeys-1034-001-g080.jpg" position="float" orientation="portrait" xlink:type="simple" id="oo_535489.jpg"><uri content-type="original_file" xlink:type="simple">https://binary.pensoft.net/fig/535489</uri></graphic></fig><fig id="F88" position="float" orientation="portrait"><object-id xmlns:xlink="http://www.w3.org/1999/xlink" content-type="doi" xlink:type="simple">10.3897/zookeys.1034.59413.figure88</object-id><object-id xmlns:xlink="http://www.w3.org/1999/xlink" content-type="arpha" xlink:type="simple">28FC2999-E639-5DA6-B78A-D5D41CE20C02</object-id><label>Figure 88.</label><caption><p><italic><tp:taxon-name><tp:taxon-name-part taxon-name-part-type="genus" reg="Clubiona">Clubiona</tp:taxon-name-part></tp:taxon-name></italic> spp., epigyne, cleared, ventral view <bold>A</bold><italic><tp:taxon-name><tp:taxon-name-part taxon-name-part-type="genus" reg="Clubiona">C.</tp:taxon-name-part> <tp:taxon-name-part taxon-name-part-type="species" reg="yaoi">yaoi</tp:taxon-name-part></tp:taxon-name></italic><bold>B</bold><italic><tp:taxon-name><tp:taxon-name-part taxon-name-part-type="genus" reg="Clubiona">C.</tp:taxon-name-part> <tp:taxon-name-part taxon-name-part-type="species" reg="jiandan">jiandan</tp:taxon-name-part></tp:taxon-name></italic><bold>C</bold><italic><tp:taxon-name><tp:taxon-name-part taxon-name-part-type="genus" reg="Clubiona">C.</tp:taxon-name-part> <tp:taxon-name-part taxon-name-part-type="species" reg="wangchengi">wangchengi</tp:taxon-name-part></tp:taxon-name></italic> sp. nov., holotype <bold>D</bold><italic><tp:taxon-name><tp:taxon-name-part taxon-name-part-type="genus" reg="Clubiona">C.</tp:taxon-name-part> <tp:taxon-name-part taxon-name-part-type="species" reg="shuangsi">shuangsi</tp:taxon-name-part></tp:taxon-name></italic> sp. nov., paratype. Abbreviations: A = atrium; <abbrev xmlns:xlink="http://www.w3.org/1999/xlink" xlink:title="atrial anterior margin" id="ABBRID0EEYDO" xlink:type="simple">AAM</abbrev> = atrial anterior margin; <abbrev xmlns:xlink="http://www.w3.org/1999/xlink" xlink:title="atrial posterior margin" id="ABBRID0EIYDO" xlink:type="simple">APM</abbrev> = atrial posterior margin; <abbrev xmlns:xlink="http://www.w3.org/1999/xlink" xlink:title="copulatory opening" id="ABBRID0EMYDO" xlink:type="simple">CO</abbrev> = copulatory opening. Scale bars: 0.1 mm.</p></caption><graphic xmlns:xlink="http://www.w3.org/1999/xlink" xlink:href="zookeys-1034-001-g088.jpg" position="float" orientation="portrait" xlink:type="simple" id="oo_535497.jpg"><uri content-type="original_file" xlink:type="simple">https://binary.pensoft.net/fig/535497</uri></graphic></fig><fig id="F96" position="float" orientation="portrait"><object-id xmlns:xlink="http://www.w3.org/1999/xlink" content-type="doi" xlink:type="simple">10.3897/zookeys.1034.59413.figure96</object-id><object-id xmlns:xlink="http://www.w3.org/1999/xlink" content-type="arpha" xlink:type="simple">3188AC9D-5971-578A-ADFA-1D8814731335</object-id><label>Figure 96.</label><caption><p><italic><tp:taxon-name><tp:taxon-name-part taxon-name-part-type="genus" reg="Clubiona">Clubiona</tp:taxon-name-part></tp:taxon-name></italic> spp., vulva, cleared, dorsal view <bold>A</bold><italic><tp:taxon-name><tp:taxon-name-part taxon-name-part-type="genus" reg="Clubiona">C.</tp:taxon-name-part> <tp:taxon-name-part taxon-name-part-type="species" reg="yaoi">yaoi</tp:taxon-name-part></tp:taxon-name></italic><bold>B</bold><italic><tp:taxon-name><tp:taxon-name-part taxon-name-part-type="genus" reg="Clubiona">C.</tp:taxon-name-part> <tp:taxon-name-part taxon-name-part-type="species" reg="jiandan">jiandan</tp:taxon-name-part></tp:taxon-name></italic><bold>C</bold><italic><tp:taxon-name><tp:taxon-name-part taxon-name-part-type="genus" reg="Clubiona">C.</tp:taxon-name-part> <tp:taxon-name-part taxon-name-part-type="species" reg="wangchengi">wangchengi</tp:taxon-name-part></tp:taxon-name></italic> sp. nov., holotype <bold>D</bold><italic><tp:taxon-name><tp:taxon-name-part taxon-name-part-type="genus" reg="Clubiona">C.</tp:taxon-name-part> <tp:taxon-name-part taxon-name-part-type="species" reg="shuangsi">shuangsi</tp:taxon-name-part></tp:taxon-name></italic> sp. nov., female paratype. Abbreviations: <abbrev xmlns:xlink="http://www.w3.org/1999/xlink" xlink:title="bursa" id="ABBRID0ERWEO" xlink:type="simple">BS</abbrev> = bursa; <abbrev xmlns:xlink="http://www.w3.org/1999/xlink" xlink:title="copulatory duct" id="ABBRID0EVWEO" xlink:type="simple">CD</abbrev> = copulatory duct; <abbrev xmlns:xlink="http://www.w3.org/1999/xlink" xlink:title="fertilisation duct" id="ABBRID0EZWEO" xlink:type="simple">FD</abbrev> = fertilisation duct; <abbrev xmlns:xlink="http://www.w3.org/1999/xlink" xlink:title="spermatheca" id="ABBRID0E4WEO" xlink:type="simple">SP</abbrev> = spermatheca. Scale bars: 0.1 mm.</p></caption><graphic xmlns:xlink="http://www.w3.org/1999/xlink" xlink:href="zookeys-1034-001-g096.jpg" position="float" orientation="portrait" xlink:type="simple" id="oo_535505.jpg"><uri content-type="original_file" xlink:type="simple">https://binary.pensoft.net/fig/535505</uri></graphic></fig><fig id="F77" position="float" orientation="portrait"><object-id xmlns:xlink="http://www.w3.org/1999/xlink" content-type="doi" xlink:type="simple">10.3897/zookeys.1034.59413.figure77</object-id><object-id xmlns:xlink="http://www.w3.org/1999/xlink" content-type="arpha" xlink:type="simple">95CED514-9679-5021-888C-8334D74F3A77</object-id><label>Figure 77.</label><caption><p><italic><tp:taxon-name><tp:taxon-name-part taxon-name-part-type="genus" reg="Clubiona">Clubiona</tp:taxon-name-part></tp:taxon-name></italic> spp. of the <italic><tp:taxon-name><tp:taxon-name-part taxon-name-part-type="genus" reg="Clubiona">C.</tp:taxon-name-part> <tp:taxon-name-part taxon-name-part-type="species" reg="ternatensis">ternatensis</tp:taxon-name-part></tp:taxon-name></italic> group (<bold>A–E</bold>) and the <italic><tp:taxon-name><tp:taxon-name-part taxon-name-part-type="genus" reg="Clubiona">C.</tp:taxon-name-part> <tp:taxon-name-part taxon-name-part-type="species" reg="trivialis">trivialis</tp:taxon-name-part></tp:taxon-name></italic> group (<bold>F</bold>), epigyne, intact, ventral view <bold>A</bold><italic><tp:taxon-name><tp:taxon-name-part taxon-name-part-type="genus" reg="Clubiona">C.</tp:taxon-name-part> <tp:taxon-name-part taxon-name-part-type="species" reg="mii">mii</tp:taxon-name-part></tp:taxon-name></italic> sp. nov. holotype <bold>B</bold><italic><tp:taxon-name><tp:taxon-name-part taxon-name-part-type="genus" reg="Clubiona">C.</tp:taxon-name-part> <tp:taxon-name-part taxon-name-part-type="species" reg="subkuu">subkuu</tp:taxon-name-part></tp:taxon-name></italic><bold>C</bold><italic><tp:taxon-name><tp:taxon-name-part taxon-name-part-type="genus" reg="Clubiona">C.</tp:taxon-name-part> <tp:taxon-name-part taxon-name-part-type="species" reg="theoblicki">theoblicki</tp:taxon-name-part></tp:taxon-name></italic><bold>D</bold><italic><tp:taxon-name><tp:taxon-name-part taxon-name-part-type="genus" reg="Clubiona">C.</tp:taxon-name-part> <tp:taxon-name-part taxon-name-part-type="species" reg="tongi">tongi</tp:taxon-name-part></tp:taxon-name></italic><bold>E</bold><italic><tp:taxon-name><tp:taxon-name-part taxon-name-part-type="genus" reg="Clubiona">C.</tp:taxon-name-part> <tp:taxon-name-part taxon-name-part-type="species" reg="zhengi">zhengi</tp:taxon-name-part></tp:taxon-name></italic><bold>F</bold><italic><tp:taxon-name><tp:taxon-name-part taxon-name-part-type="genus" reg="Clubiona">C.</tp:taxon-name-part> <tp:taxon-name-part taxon-name-part-type="species" reg="bicornis">bicornis</tp:taxon-name-part></tp:taxon-name></italic>. Abbreviations: A = atrium; <abbrev xmlns:xlink="http://www.w3.org/1999/xlink" xlink:title="copulatory opening" id="ABBRID0EWSCO" xlink:type="simple">CO</abbrev> = copulatory opening; R = epigynal ridge. Scale bars: 0.1 mm.</p></caption><graphic xmlns:xlink="http://www.w3.org/1999/xlink" xlink:href="zookeys-1034-001-g077.jpg" position="float" orientation="portrait" xlink:type="simple" id="oo_535486.jpg"><uri content-type="original_file" xlink:type="simple">https://binary.pensoft.net/fig/535486</uri></graphic></fig><fig id="F85" position="float" orientation="portrait"><object-id xmlns:xlink="http://www.w3.org/1999/xlink" content-type="doi" xlink:type="simple">10.3897/zookeys.1034.59413.figure85</object-id><object-id xmlns:xlink="http://www.w3.org/1999/xlink" content-type="arpha" xlink:type="simple">97C8CF89-0BC7-50AE-BD61-A9F24252C70F</object-id><label>Figure 85.</label><caption><p><italic><tp:taxon-name><tp:taxon-name-part taxon-name-part-type="genus" reg="Clubiona">Clubiona</tp:taxon-name-part></tp:taxon-name></italic> spp. of the <italic><tp:taxon-name><tp:taxon-name-part taxon-name-part-type="genus" reg="Clubiona">C.</tp:taxon-name-part> <tp:taxon-name-part taxon-name-part-type="species" reg="ternatensis">ternatensis</tp:taxon-name-part></tp:taxon-name></italic> group (<bold>A–E</bold>) and the <italic><tp:taxon-name><tp:taxon-name-part taxon-name-part-type="genus" reg="Clubiona">C.</tp:taxon-name-part> <tp:taxon-name-part taxon-name-part-type="species" reg="trivialis">trivialis</tp:taxon-name-part></tp:taxon-name></italic> group (<bold>F</bold>), epigyne, cleared, ventral view <bold>A</bold><italic><tp:taxon-name><tp:taxon-name-part taxon-name-part-type="genus" reg="Clubiona">C.</tp:taxon-name-part> <tp:taxon-name-part taxon-name-part-type="species" reg="mii">mii</tp:taxon-name-part></tp:taxon-name></italic> sp. nov., holotype <bold>B</bold><italic><tp:taxon-name><tp:taxon-name-part taxon-name-part-type="genus" reg="Clubiona">C.</tp:taxon-name-part> <tp:taxon-name-part taxon-name-part-type="species" reg="subkuu">subkuu</tp:taxon-name-part></tp:taxon-name></italic><bold>C</bold><italic><tp:taxon-name><tp:taxon-name-part taxon-name-part-type="genus" reg="Clubiona">C.</tp:taxon-name-part> <tp:taxon-name-part taxon-name-part-type="species" reg="theoblicki">theoblicki</tp:taxon-name-part></tp:taxon-name></italic><bold>D</bold><italic><tp:taxon-name><tp:taxon-name-part taxon-name-part-type="genus" reg="Clubiona">C.</tp:taxon-name-part> <tp:taxon-name-part taxon-name-part-type="species" reg="tongi">tongi</tp:taxon-name-part></tp:taxon-name></italic><bold>E</bold><italic><tp:taxon-name><tp:taxon-name-part taxon-name-part-type="genus" reg="Clubiona">C.</tp:taxon-name-part> <tp:taxon-name-part taxon-name-part-type="species" reg="zhengi">zhengi</tp:taxon-name-part></tp:taxon-name></italic><bold>F</bold><italic><tp:taxon-name><tp:taxon-name-part taxon-name-part-type="genus" reg="Clubiona">C.</tp:taxon-name-part> <tp:taxon-name-part taxon-name-part-type="species" reg="bicornis">bicornis</tp:taxon-name-part></tp:taxon-name></italic>. Abbreviations: A = atrium; <abbrev xmlns:xlink="http://www.w3.org/1999/xlink" xlink:title="copulatory opening" id="ABBRID0E6NDO" xlink:type="simple">CO</abbrev> = copulatory opening; R = epigynal ridge. Scale bars: 0.1 mm.</p></caption><graphic xmlns:xlink="http://www.w3.org/1999/xlink" xlink:href="zookeys-1034-001-g085.jpg" position="float" orientation="portrait" xlink:type="simple" id="oo_535494.jpg"><uri content-type="original_file" xlink:type="simple">https://binary.pensoft.net/fig/535494</uri></graphic></fig><fig id="F93" position="float" orientation="portrait"><object-id xmlns:xlink="http://www.w3.org/1999/xlink" content-type="doi" xlink:type="simple">10.3897/zookeys.1034.59413.figure93</object-id><object-id xmlns:xlink="http://www.w3.org/1999/xlink" content-type="arpha" xlink:type="simple">2CB3E621-BF36-5F55-9B33-C33DE227DC81</object-id><label>Figure 93.</label><caption><p><italic><tp:taxon-name><tp:taxon-name-part taxon-name-part-type="genus" reg="Clubiona">Clubiona</tp:taxon-name-part></tp:taxon-name></italic> spp. of the <italic><tp:taxon-name><tp:taxon-name-part taxon-name-part-type="genus" reg="Clubiona">C.</tp:taxon-name-part> <tp:taxon-name-part taxon-name-part-type="species" reg="ternatensis">ternatensis</tp:taxon-name-part></tp:taxon-name></italic> group (<bold>A–E</bold>) and the <italic><tp:taxon-name><tp:taxon-name-part taxon-name-part-type="genus" reg="Clubiona">C.</tp:taxon-name-part> <tp:taxon-name-part taxon-name-part-type="species" reg="trivialis">trivialis</tp:taxon-name-part></tp:taxon-name></italic> group (<bold>F</bold>), vulva, cleared, dorsal view <bold>A</bold><italic><tp:taxon-name><tp:taxon-name-part taxon-name-part-type="genus" reg="Clubiona">C.</tp:taxon-name-part> <tp:taxon-name-part taxon-name-part-type="species" reg="mii">mii</tp:taxon-name-part></tp:taxon-name></italic> sp. nov., holotype <bold>B</bold><italic><tp:taxon-name><tp:taxon-name-part taxon-name-part-type="genus" reg="Clubiona">C.</tp:taxon-name-part> <tp:taxon-name-part taxon-name-part-type="species" reg="subkuu">subkuu</tp:taxon-name-part></tp:taxon-name></italic><bold>C</bold><italic><tp:taxon-name><tp:taxon-name-part taxon-name-part-type="genus" reg="Clubiona">C.</tp:taxon-name-part> <tp:taxon-name-part taxon-name-part-type="species" reg="theoblicki">theoblicki</tp:taxon-name-part></tp:taxon-name></italic><bold>D</bold><italic><tp:taxon-name><tp:taxon-name-part taxon-name-part-type="genus" reg="Clubiona">C.</tp:taxon-name-part> <tp:taxon-name-part taxon-name-part-type="species" reg="tongi">tongi</tp:taxon-name-part></tp:taxon-name></italic><bold>E</bold><italic><tp:taxon-name><tp:taxon-name-part taxon-name-part-type="genus" reg="Clubiona">C.</tp:taxon-name-part> <tp:taxon-name-part taxon-name-part-type="species" reg="zhengi">zhengi</tp:taxon-name-part></tp:taxon-name></italic><bold>F</bold><italic><tp:taxon-name><tp:taxon-name-part taxon-name-part-type="genus" reg="Clubiona">C.</tp:taxon-name-part> <tp:taxon-name-part taxon-name-part-type="species" reg="bicornis">bicornis</tp:taxon-name-part></tp:taxon-name></italic>. Abbreviations: <abbrev xmlns:xlink="http://www.w3.org/1999/xlink" xlink:title="bursa" id="ABBRID0EYKEO" xlink:type="simple">BS</abbrev> = bursa; <abbrev xmlns:xlink="http://www.w3.org/1999/xlink" xlink:title="copulatory duct" id="ABBRID0E3KEO" xlink:type="simple">CD</abbrev> = copulatory duct; <abbrev xmlns:xlink="http://www.w3.org/1999/xlink" xlink:title="fertilisation duct" id="ABBRID0EALEO" xlink:type="simple">FD</abbrev> = fertilisation duct; <abbrev xmlns:xlink="http://www.w3.org/1999/xlink" xlink:title="spermatheca" id="ABBRID0EELEO" xlink:type="simple">SP</abbrev> = spermatheca. Scale bars: 0.1 mm.</p></caption><graphic xmlns:xlink="http://www.w3.org/1999/xlink" xlink:href="zookeys-1034-001-g093.jpg" position="float" orientation="portrait" xlink:type="simple" id="oo_535502.jpg"><uri content-type="original_file" xlink:type="simple">https://binary.pensoft.net/fig/535502</uri></graphic></fig></tp:treatment-sec><ref-list><ref id="B73"><mixed-citation xmlns:xlink="http://www.w3.org/1999/xlink" xlink:type="simple"><person-group><name name-style="western"><surname>Yu</surname><given-names>H</given-names></name><name name-style="western"><surname>Li</surname><given-names>S</given-names></name></person-group> (<year>2019a</year>) <article-title>Eight new species of the genus <italic><tp:taxon-name><tp:taxon-name-part taxon-name-part-type="genus">Clubiona</tp:taxon-name-part></tp:taxon-name></italic> Latreille, 1804 from Xishuangbanna Rainforest, southwestern China (<tp:taxon-name><tp:taxon-name-part taxon-name-part-type="order">Araneae</tp:taxon-name-part></tp:taxon-name>, <tp:taxon-name><tp:taxon-name-part taxon-name-part-type="family">Clubionidae</tp:taxon-name-part></tp:taxon-name>).</article-title><source>Zootaxa</source><volume>4545</volume>(<issue>2</issue>): <fpage>151</fpage>–<lpage>178</lpage>. <ext-link xlink:type="simple" ext-link-type="doi" xlink:href="10.11646/zootaxa.4545.2.1">https://doi.org/10.11646/zootaxa.4545.2.1</ext-link></mixed-citation></ref></ref-list></tp:taxon-treatment>
